# Supplementary material for: Phylogeography of a tough rock survivor in European dry grasslands
Source: PLoS One. 2017 Jun 22;12(6):e0179961. doi: 10.1371/journal.pone.0179961 (PMC5481016; doi:10.1371/journal.pone.0179961)
Supplement: S1 Table — Raw data of 385 individuals in 34 populations that are used for all further analyses; included are geographic coordinates for each population. (XLSX) [file pone.0179961.s003.xlsx]

## Sheet: O1-Matrix_supp
Ind	Pop-nr	Pop-name	X_coordinate	Y_coordinate	D2.1	D2.2	D2.3	D2.4	D2.5	D2.6	D2.7	D2.8	D2.9	D2.10	D2.11	D2.12	D2.13	D2.14	D2.15	D2.16	D2.17	D2.18	D2.19	D2.20	D2.21	D2.22	D2.23	D2.24	D2.25	D2.26	D2.27	D2.28	D2.29	D2.30	D2.31	D2.32	D2.33	D2.34	D2.35	D2.36	D2.37	D2.38	D2.39	D2.40	D2.41	D2.42	D2.43	D2.44	D2.45
A013	1	A	48.398528	15.522806	0	1	1	0	1	1	1	1	1	1	1	0	1	0	1	0	1	0	1	1	1	0	1	1	1	0	1	1	0	1	0	1	0	0	1	0	1	0	1	0	0	1	0	0	0
A023	1	A	48.398528	15.522806	0	1	0	0	1	1	0	1	1	1	1	0	1	0	1	0	1	0	1	1	1	0	0	1	1	0	1	1	0	1	0	1	0	0	1	0	1	0	1	0	0	1	0	0	0
A03	1	A	48.398528	15.522806	0	1	1	0	1	1	1	1	0	1	1	0	1	0	1	0	1	0	1	1	1	0	1	1	1	0	1	1	0	1	0	1	0	0	1	0	1	0	1	0	0	1	0	0	0
A041	1	A	48.398528	15.522806	0	1	1	0	1	1	0	1	1	1	1	0	1	0	1	0	1	0	1	1	1	0	0	1	1	0	1	1	0	1	0	1	0	0	1	0	1	0	1	0	0	1	0	0	0
A05	1	A	48.398528	15.522806	1	1	1	0	1	1	0	1	1	1	1	0	1	0	1	0	1	0	1	1	1	0	0	1	1	0	1	1	0	1	0	1	0	0	1	0	1	0	1	0	0	1	0	0	0
A07	1	A	48.398528	15.522806	1	1	1	0	1	1	1	1	1	1	1	0	1	0	1	0	1	0	1	1	1	0	1	1	1	0	1	1	0	1	0	1	0	0	1	0	1	0	1	0	0	1	0	0	0
A08	1	A	48.398528	15.522806	1	1	1	0	1	1	1	1	1	1	1	0	1	1	1	0	1	0	1	1	1	0	1	1	1	1	1	1	0	1	0	1	0	0	1	0	1	0	1	0	0	1	0	0	0
A09	1	A	48.398528	15.522806	0	1	1	0	1	1	1	1	1	1	1	0	1	1	1	0	1	0	1	1	1	0	0	1	1	0	1	1	0	1	0	1	0	0	1	0	1	0	1	0	0	1	0	0	0
A10	1	A	48.398528	15.522806	0	1	1	0	1	1	0	1	0	1	1	0	1	0	1	0	1	0	1	1	1	0	1	1	1	0	1	1	0	1	0	1	0	0	1	0	1	0	1	0	0	1	0	0	0
A11	1	A	48.398528	15.522806	0	1	1	0	1	1	0	1	1	1	1	0	1	0	1	0	1	0	1	1	1	0	1	1	1	1	1	1	0	1	0	1	0	0	1	0	1	0	1	0	0	1	0	0	1
A12	1	A	48.398528	15.522806	0	1	1	0	1	1	0	1	1	1	1	0	1	0	1	0	1	1	1	1	1	0	1	1	1	0	1	1	0	1	0	1	0	0	1	0	1	0	1	0	0	1	0	0	0
AND01	2	AND	42.559806	1.446139	1	1	0	1	1	1	0	1	0	1	0	1	1	0	1	1	0	1	1	1	1	1	0	1	1	1	0	1	0	1	0	0	1	0	1	0	1	0	1	0	1	1	0	0	0
AND02	2	AND	42.559806	1.446139	1	0	0	1	1	1	0	1	0	1	0	1	1	0	1	1	0	1	1	1	1	1	0	1	1	1	0	1	0	0	0	1	0	1	1	0	0	0	0	0	1	1	0	1	0
AND03	2	AND	42.559806	1.446139	1	1	0	1	1	1	0	1	0	1	0	1	1	0	1	1	0	1	1	1	1	1	0	1	1	1	0	1	0	0	0	0	1	1	1	0	1	0	0	0	1	1	0	0	0
AND06	2	AND	42.559806	1.446139	1	0	0	1	1	1	0	1	0	1	0	0	1	0	1	1	0	1	1	1	1	0	0	1	1	1	0	1	1	0	0	1	1	1	1	0	1	0	0	0	1	1	0	0	0
AND07	2	AND	42.559806	1.446139	1	0	0	1	1	1	0	1	0	1	0	1	1	0	1	1	0	1	1	1	1	1	0	1	1	1	0	1	0	0	0	0	1	1	1	0	1	0	0	0	1	1	0	0	0
AND08	2	AND	42.559806	1.446139	1	0	0	1	1	1	0	1	0	1	0	0	1	0	1	1	0	0	1	1	1	1	0	1	1	1	0	1	1	0	0	1	1	1	1	0	0	1	0	0	1	1	1	0	0
AND09	2	AND	42.559806	1.446139	1	0	0	1	1	1	0	1	0	1	0	1	1	0	1	1	0	1	1	1	1	1	0	1	1	1	0	1	0	0	0	0	1	1	1	0	1	1	0	0	1	1	0	0	0
AND10	2	AND	42.559806	1.446139	1	0	0	1	1	1	0	1	0	1	0	1	1	0	1	1	0	1	1	1	1	0	0	1	1	1	0	1	1	0	0	1	1	1	1	0	1	1	0	0	1	1	0	1	0
AND11	2	AND	42.559806	1.446139	1	0	1	1	1	1	0	1	0	1	0	1	1	0	1	0	0	1	1	1	1	1	0	1	1	1	0	1	1	0	1	1	1	1	1	0	1	1	1	0	1	1	0	1	0
AND12	2	AND	42.559806	1.446139	1	0	1	1	1	1	0	1	0	1	0	1	1	0	1	0	0	1	1	1	1	1	0	1	1	1	0	1	1	0	0	1	1	1	1	0	1	1	1	0	1	1	0	0	1
AND16	2	AND	42.559806	1.446139	1	0	1	1	1	1	0	1	0	1	0	1	1	0	1	0	0	1	1	1	1	1	0	1	1	1	0	1	1	0	0	1	1	1	1	0	1	0	0	0	1	1	1	1	0
BE01	3	BE	50.297222	4.782778	1	0	1	1	1	1	1	0	0	1	1	1	1	0	1	0	1	1	0	1	1	0	0	1	1	0	0	1	0	1	0	1	0	0	1	0	0	0	0	0	0	1	1	0	0
BE02	3	BE	50.297222	4.782778	1	1	1	1	1	1	1	0	0	1	1	1	1	0	1	0	1	1	0	1	1	0	0	1	1	0	0	1	0	1	0	1	0	0	1	0	0	0	0	0	0	1	1	0	0
BE03	3	BE	50.297222	4.782778	1	0	0	1	1	1	1	0	0	1	0	1	1	0	1	0	0	1	0	1	1	0	0	1	1	0	0	1	0	1	0	1	0	0	1	0	0	0	0	0	0	1	0	0	0
BE05	3	BE	50.297222	4.782778	1	1	1	1	1	1	1	0	0	1	1	1	1	0	1	0	0	1	0	1	1	0	0	1	1	0	0	1	0	1	0	1	0	0	1	0	0	0	0	0	0	1	0	0	0
BE06	3	BE	50.297222	4.782778	1	0	1	1	1	1	1	0	0	1	1	1	1	0	1	0	0	1	0	1	1	0	0	1	1	0	0	1	0	1	0	1	0	0	1	0	0	0	0	0	0	1	1	0	0
BE07	3	BE	50.297222	4.782778	0	0	0	1	1	1	1	0	0	1	1	1	1	0	1	0	1	1	0	1	1	0	0	1	1	0	0	1	0	1	0	1	0	0	1	0	0	0	0	0	1	1	0	0	0
BE08	3	BE	50.297222	4.782778	0	0	0	1	1	1	0	0	0	1	1	1	1	0	1	0	0	1	0	1	1	0	0	1	1	0	0	1	0	1	0	1	0	0	1	0	0	0	0	0	0	1	0	0	0
BE09	3	BE	50.297222	4.782778	1	0	0	1	1	1	1	0	0	1	1	1	1	0	1	0	1	1	0	1	1	0	0	1	1	0	0	1	0	1	0	1	0	0	1	0	0	0	0	0	0	1	0	0	0
BE10	3	BE	50.297222	4.782778	1	0	0	1	1	1	1	0	0	1	1	1	1	0	1	0	1	1	0	1	1	0	0	1	1	0	0	1	0	1	0	1	1	1	1	0	0	0	0	0	0	1	0	0	0
BE11	3	BE	50.297222	4.782778	1	0	1	1	1	1	1	0	0	1	1	1	1	0	1	0	1	1	0	1	1	0	0	1	1	0	0	1	0	1	0	1	1	0	1	0	0	0	0	0	1	1	0	0	0
BE12	3	BE	50.297222	4.782778	1	0	0	1	1	1	1	0	0	1	1	1	1	0	1	0	1	1	0	1	1	0	0	1	1	0	0	1	0	1	0	1	0	0	1	0	0	0	0	0	0	1	0	0	0
CZ01	4	CZ	49.716878	13.443462	1	0	1	1	1	1	1	1	1	1	1	0	1	0	1	0	1	1	1	1	1	0	1	1	1	0	1	1	0	1	0	1	0	0	1	0	1	0	0	0	1	1	1	0	0
CZ02	4	CZ	49.716878	13.443462	1	0	1	0	1	1	1	1	1	1	1	0	1	0	1	0	1	1	1	1	1	0	1	1	1	0	1	1	0	1	0	1	0	0	1	0	1	0	0	0	1	1	1	0	0
CZ03	4	CZ	49.716878	13.443462	1	0	1	1	1	1	1	1	0	1	1	0	1	0	1	0	1	1	1	1	1	0	1	1	1	0	1	1	0	1	0	1	0	0	1	0	1	0	0	0	1	1	1	0	0
CZ04	4	CZ	49.716878	13.443462	0	1	0	0	1	1	0	1	1	1	1	0	1	0	1	0	1	0	1	1	1	0	1	1	1	0	1	1	0	1	0	1	0	0	1	0	1	0	1	0	1	1	0	0	0
CZ05	4	CZ	49.716878	13.443462	1	0	1	0	1	1	1	1	1	1	1	0	1	0	1	0	1	1	0	1	1	0	1	1	1	0	1	1	0	1	0	1	0	0	1	0	1	0	0	0	1	1	0	0	0
CZ06	4	CZ	49.716878	13.443462	0	1	0	1	1	1	1	0	0	1	1	0	1	0	1	0	1	1	0	1	1	0	1	1	1	0	1	1	0	1	0	1	0	0	1	0	1	0	0	0	0	1	0	0	0
CZ07	4	CZ	49.716878	13.443462	1	1	0	0	1	1	0	1	1	1	1	0	1	0	1	0	1	1	1	1	1	0	1	1	1	0	1	1	0	1	0	1	0	0	1	0	1	0	1	0	1	1	0	0	0
CZ08	4	CZ	49.716878	13.443462	1	1	0	0	1	1	0	1	1	1	1	0	1	0	1	0	1	1	1	1	1	0	1	1	1	0	1	1	0	1	0	1	0	0	1	0	1	0	1	0	1	1	0	0	0
CZ09	4	CZ	49.716878	13.443462	1	1	0	1	1	1	0	1	1	1	1	0	1	0	1	0	1	1	1	1	1	0	1	1	1	0	1	1	0	1	0	1	0	0	1	0	1	0	1	0	1	1	0	0	0
CZ11	4	CZ	49.716878	13.443462	1	1	0	1	1	1	0	1	1	1	1	0	1	0	1	0	1	1	1	1	1	0	1	1	1	0	1	1	0	1	0	1	0	0	1	0	1	0	1	0	1	1	0	0	0
CZ12	4	CZ	49.716878	13.443462	1	1	0	1	1	1	0	1	1	1	1	0	1	0	1	0	1	1	1	1	1	0	1	1	1	0	1	1	0	1	0	1	0	0	1	0	1	0	1	0	1	1	0	0	0
D1013	5	D1	51.500261	9.198203	1	1	1	0	1	1	1	1	0	1	1	1	1	1	1	0	1	1	1	1	1	1	1	1	1	0	0	1	0	1	0	1	1	1	1	0	1	0	0	0	1	1	1	0	0
D1021	5	D1	51.500261	9.198203	1	0	1	0	1	1	1	1	0	1	1	1	1	1	1	0	1	1	1	1	1	1	1	1	1	0	0	1	0	0	0	1	1	1	1	0	1	0	0	0	1	1	1	0	0
D1033	5	D1	51.500261	9.198203	1	0	1	0	1	1	0	1	0	1	1	1	1	1	1	0	1	1	1	1	1	1	1	1	1	0	0	1	0	0	0	1	1	1	1	0	1	0	0	0	1	1	1	0	0
D1041	5	D1	51.500261	9.198203	1	1	1	0	1	1	1	1	0	1	1	1	1	1	1	0	1	1	1	1	1	1	1	1	1	0	0	1	0	0	0	1	1	1	1	0	1	0	0	0	1	1	1	0	0
D105	5	D1	51.500261	9.198203	1	1	1	0	1	1	1	1	0	1	1	1	1	1	1	0	1	1	1	1	1	1	1	1	1	0	0	1	0	0	0	1	1	1	1	0	1	0	0	0	1	1	1	0	0
D107	5	D1	51.500261	9.198203	1	1	1	0	1	1	0	1	0	1	1	1	1	1	1	0	1	1	1	1	1	1	1	1	1	0	0	1	0	0	0	1	1	1	1	0	1	0	0	0	1	1	1	0	0
D108	5	D1	51.500261	9.198203	1	1	1	0	1	1	1	1	0	1	1	1	1	1	1	0	1	1	1	1	1	1	1	1	1	0	0	1	0	0	0	1	1	1	1	0	1	0	0	0	1	1	1	0	0
D109	5	D1	51.500261	9.198203	1	1	1	0	1	1	1	1	0	1	1	1	1	1	1	0	1	1	1	1	1	1	0	1	1	0	0	1	0	0	0	1	1	1	1	0	1	0	0	0	1	1	1	0	0
D110	5	D1	51.500261	9.198203	1	1	1	0	1	1	1	1	0	1	1	1	1	1	1	0	1	1	1	1	1	1	0	1	1	0	0	1	0	0	0	1	1	1	1	0	1	0	0	0	1	1	1	0	0
D111	5	D1	51.500261	9.198203	1	1	1	0	1	1	1	1	0	1	1	1	1	1	1	0	1	1	1	1	1	1	1	1	1	0	0	1	0	0	0	1	1	1	1	0	1	0	0	0	1	1	1	0	0
D112	5	D1	51.500261	9.198203	1	1	1	0	1	1	1	1	0	1	1	1	1	1	1	0	1	1	1	1	1	1	1	1	1	0	0	1	0	0	0	1	1	1	1	0	1	0	0	0	1	1	1	0	0
D201	6	D2	48.882153	11.072367	1	0	1	1	1	1	0	1	1	1	1	0	1	0	1	0	1	0	1	1	1	1	0	1	1	0	0	1	0	0	0	1	0	0	1	0	1	0	0	0	1	1	0	0	0
D202	6	D2	48.882153	11.072367	1	0	1	1	1	1	0	1	1	1	1	0	1	0	1	0	1	0	1	1	1	1	0	1	1	1	0	1	0	0	0	1	0	0	1	0	1	0	1	0	1	1	0	0	0
D203	6	D2	48.882153	11.072367	1	1	1	1	1	1	0	1	1	1	1	0	1	0	1	0	1	0	1	1	1	1	0	1	1	0	0	1	0	0	0	1	0	0	1	0	1	0	0	0	1	1	0	0	0
D204	6	D2	48.882153	11.072367	1	1	1	1	1	1	0	1	1	1	1	0	1	0	1	0	1	0	1	1	1	1	0	1	1	0	0	1	0	0	0	1	0	0	1	0	1	0	0	0	1	1	0	0	0
D205	6	D2	48.882153	11.072367	1	0	1	1	1	1	0	1	1	1	1	0	1	0	1	0	1	0	1	1	1	1	0	1	1	0	0	1	0	0	0	1	0	0	1	0	1	0	0	0	1	1	0	0	0
D206	6	D2	48.882153	11.072367	1	0	1	1	1	1	0	1	1	1	1	0	1	0	1	0	1	0	1	1	1	1	0	1	1	0	0	1	0	0	0	1	0	0	1	0	1	0	0	0	1	1	0	0	0
D207	6	D2	48.882153	11.072367	1	0	1	1	1	1	0	1	1	1	1	0	1	0	1	0	1	0	1	1	1	1	0	1	1	0	0	1	0	0	0	1	0	0	1	0	1	0	0	0	1	1	0	0	0
D208	6	D2	48.882153	11.072367	1	0	1	1	1	1	0	1	1	1	1	0	1	0	1	0	1	0	1	1	1	1	0	1	1	1	0	1	0	0	0	1	0	0	1	0	1	0	1	0	1	1	0	0	0
D209	6	D2	48.882153	11.072367	1	0	1	1	1	1	0	1	1	1	1	0	1	0	1	0	1	0	1	1	1	1	0	1	1	1	0	1	0	0	0	1	0	0	1	0	1	0	0	0	1	1	0	0	0
D210	6	D2	48.882153	11.072367	1	0	1	1	1	1	0	1	1	1	1	0	1	0	1	0	1	0	1	1	1	1	0	1	1	1	0	1	0	0	0	1	0	0	1	0	1	0	0	0	1	1	0	0	0
D211	6	D2	48.882153	11.072367	1	0	1	1	1	1	0	1	1	1	1	0	1	0	1	0	1	0	1	1	1	1	0	1	1	0	0	1	0	0	0	1	0	0	1	0	1	0	0	0	1	1	0	0	0
D212	6	D2	48.882153	11.072367	1	0	1	1	1	1	0	1	0	1	1	0	1	0	1	0	1	0	1	1	1	1	0	1	1	1	0	1	0	0	0	1	0	0	1	0	1	0	0	0	1	1	0	0	0
D301	7	D3	50.201203	10.699186	0	1	1	1	1	1	0	1	0	1	1	0	1	0	1	0	1	0	1	1	1	1	0	1	1	0	1	1	0	1	0	1	1	0	1	0	1	0	1	0	0	1	1	0	0
D302	7	D3	50.201203	10.699186	0	1	1	1	1	1	0	1	0	1	1	0	1	0	1	0	1	0	1	1	1	1	1	1	1	1	1	1	0	1	0	1	1	0	1	0	1	0	1	0	0	1	1	0	0
D303	7	D3	50.201203	10.699186	0	0	1	1	1	1	0	0	0	1	1	0	1	0	1	0	1	0	1	1	1	0	0	1	1	0	0	1	0	1	0	1	1	0	1	0	1	0	1	0	0	1	1	0	0
D304	7	D3	50.201203	10.699186	1	1	1	1	1	1	0	1	0	1	1	0	1	0	1	0	1	0	1	1	1	1	0	1	1	0	1	1	0	1	0	1	1	0	1	0	1	0	1	0	0	1	1	0	0
D305	7	D3	50.201203	10.699186	1	0	1	1	1	1	0	1	0	1	1	0	1	0	1	0	1	0	1	1	1	1	0	1	1	0	1	1	0	1	0	1	1	0	1	0	1	0	1	0	0	1	1	0	0
D306	7	D3	50.201203	10.699186	1	0	1	1	1	1	0	1	0	1	1	0	1	0	1	0	1	0	1	1	1	1	0	1	1	0	1	1	0	1	0	1	1	0	1	0	1	0	1	0	0	1	1	0	0
D307	7	D3	50.201203	10.699186	1	0	1	1	1	1	0	1	0	1	1	0	1	0	1	0	1	0	1	1	1	1	0	1	1	0	1	1	0	1	0	1	1	0	1	0	1	0	1	0	0	1	1	0	0
D308	7	D3	50.201203	10.699186	1	0	1	1	1	1	0	1	0	1	1	0	1	0	1	0	1	0	1	1	1	1	0	1	1	0	1	1	0	1	0	1	1	0	1	0	1	0	1	0	0	1	1	0	0
D309	7	D3	50.201203	10.699186	1	1	1	1	1	1	0	1	0	1	1	0	1	0	1	0	1	0	1	1	1	1	0	1	1	0	1	1	0	1	0	1	1	0	1	0	1	0	1	0	0	1	1	0	0
D310	7	D3	50.201203	10.699186	1	1	1	1	1	1	0	1	0	1	1	0	1	0	1	0	1	0	1	1	1	0	0	1	1	0	1	1	0	1	0	1	1	0	1	0	1	0	1	0	0	1	1	0	0
D311	7	D3	50.201203	10.699186	0	1	1	1	1	1	0	1	0	1	1	0	1	0	1	0	1	0	1	1	1	1	0	1	1	0	1	1	0	1	0	1	1	0	1	0	1	0	1	0	0	1	1	0	0
D312	7	D3	50.201203	10.699186	0	1	1	1	1	1	0	1	0	1	1	0	1	0	1	0	1	0	1	1	1	1	0	1	1	0	1	1	0	1	0	1	1	0	1	0	1	0	1	0	0	1	1	0	0
D4013	8	D4	49.023169	8.986928	1	0	0	1	1	1	0	1	0	1	1	0	1	1	1	0	1	1	1	1	1	1	0	1	1	0	0	1	0	1	0	1	0	0	1	0	1	0	0	0	1	1	0	0	0
D402	8	D4	49.023169	8.986928	1	1	1	1	1	1	1	1	0	1	1	1	1	1	1	0	1	1	1	1	1	1	0	1	1	0	0	1	0	1	0	1	0	0	1	0	1	0	0	0	1	1	0	0	1
D4031	8	D4	49.023169	8.986928	1	0	0	1	1	1	0	0	0	1	1	1	1	1	1	0	0	1	1	1	0	0	0	1	1	0	0	1	0	1	0	1	0	0	1	0	1	0	0	0	1	1	0	0	0
D4043	8	D4	49.023169	8.986928	1	0	0	1	1	1	0	1	0	1	1	0	1	1	1	0	1	1	1	1	1	1	0	1	1	0	0	1	0	1	0	1	0	0	1	0	0	0	0	0	1	1	0	0	1
D405	8	D4	49.023169	8.986928	1	1	1	1	1	1	1	1	0	1	1	1	1	1	1	0	1	1	1	1	1	1	0	1	1	0	0	1	0	1	0	1	0	0	1	0	0	0	0	0	1	1	0	0	1
D406	8	D4	49.023169	8.986928	1	1	1	1	1	1	1	1	0	1	1	1	1	1	1	0	1	1	1	1	0	1	0	1	1	0	0	1	0	1	0	1	0	0	1	0	1	0	0	0	1	1	0	0	1
D407	8	D4	49.023169	8.986928	1	0	1	1	1	1	1	1	0	1	1	1	1	1	1	0	1	1	1	1	1	1	0	1	1	0	0	1	0	1	0	1	0	0	1	0	1	0	0	0	1	1	0	0	1
D408	8	D4	49.023169	8.986928	1	1	1	1	1	1	1	1	0	1	1	1	1	1	1	0	1	1	1	1	1	1	0	1	1	0	0	1	0	1	0	1	0	0	1	0	1	0	0	0	1	1	0	0	1
D409	8	D4	49.023169	8.986928	1	1	1	1	1	1	1	1	0	1	1	1	1	1	1	0	1	1	1	1	1	1	0	1	1	0	0	1	0	1	0	1	0	0	1	0	1	0	0	0	1	1	0	0	1
D410	8	D4	49.023169	8.986928	1	1	1	1	1	1	1	1	0	1	1	1	1	1	1	0	1	1	1	1	1	1	0	1	1	0	0	1	0	1	0	1	0	0	1	0	1	0	0	0	1	1	0	0	1
D411	8	D4	49.023169	8.986928	1	1	1	1	1	1	1	1	0	1	1	1	1	1	1	0	1	1	1	1	1	1	0	1	1	0	0	1	0	1	0	1	0	0	1	0	1	0	0	0	1	1	0	0	1
D412	8	D4	49.023169	8.986928	1	1	1	1	1	1	1	1	0	1	1	1	1	1	1	0	1	1	1	1	1	1	0	1	1	0	0	1	0	1	0	1	0	0	1	0	1	0	0	0	1	1	0	0	1
D502	9	D5	49.979311	11.150589	1	1	1	1	1	1	0	1	1	1	1	0	1	0	1	0	1	1	1	1	1	0	0	1	1	0	1	1	0	0	0	1	0	0	1	0	1	0	1	0	1	1	0	0	1
D503	9	D5	49.979311	11.150589	1	1	1	1	1	1	0	1	1	1	1	0	1	0	1	0	1	1	1	1	1	0	1	1	1	0	0	1	0	1	0	1	0	0	1	0	1	0	1	0	1	1	0	0	1
D504	9	D5	49.979311	11.150589	1	1	1	1	1	1	0	1	1	1	1	0	1	0	1	0	1	0	1	1	1	0	0	1	1	0	0	1	0	1	0	1	0	0	1	0	1	0	1	0	1	1	0	0	1
D505	9	D5	49.979311	11.150589	1	1	0	1	1	1	0	1	1	1	1	0	1	0	1	0	1	1	1	1	1	0	0	1	1	1	0	1	0	1	0	1	0	0	1	0	1	0	1	0	1	1	0	0	1
D506	9	D5	49.979311	11.150589	1	0	1	1	1	1	0	1	1	1	1	0	1	0	1	0	1	1	1	1	1	0	0	1	1	0	1	1	0	0	0	1	0	0	1	0	1	0	1	0	1	1	0	0	1
D507	9	D5	49.979311	11.150589	1	1	1	1	1	1	0	1	1	1	1	0	1	0	1	0	1	0	1	1	1	0	0	1	1	0	1	1	0	0	0	1	0	0	1	0	1	0	1	0	1	1	0	0	1
D508	9	D5	49.979311	11.150589	1	1	1	1	1	1	0	1	1	1	1	0	1	0	1	0	1	1	1	1	1	0	0	1	1	0	1	1	0	0	0	1	0	0	1	0	1	0	1	0	1	1	0	0	1
D509	9	D5	49.979311	11.150589	1	1	1	1	1	1	0	1	1	1	1	0	1	0	1	0	1	0	1	1	1	0	0	1	1	0	1	1	0	1	0	1	0	0	1	0	1	0	1	0	1	1	0	0	1
D510	9	D5	49.979311	11.150589	1	1	1	1	1	1	0	1	1	1	1	0	1	0	1	0	1	1	1	1	1	0	0	1	1	0	1	1	0	0	0	1	0	0	1	0	1	0	1	0	1	1	0	0	1
D511	9	D5	49.979311	11.150589	1	1	1	1	1	1	0	1	1	1	1	0	1	0	1	0	1	0	1	1	1	0	0	1	1	0	1	1	0	0	0	1	0	0	1	0	1	0	1	0	1	1	0	0	1
D512	9	D5	49.979311	11.150589	1	1	1	1	1	1	0	1	1	1	1	0	1	0	1	0	1	1	1	1	1	0	0	1	1	0	1	1	0	0	0	1	0	0	1	0	1	0	1	0	1	1	0	0	1
D601	10	D6	48.548389	13.658278	1	1	0	1	1	1	0	1	0	1	1	0	1	1	1	0	1	1	1	1	1	0	0	1	1	0	1	1	0	1	0	1	0	0	1	0	1	0	1	0	0	1	0	0	0
D602	10	D6	48.548389	13.658278	1	1	0	0	1	1	0	1	0	1	0	0	1	1	1	0	1	1	1	1	1	0	1	1	1	0	1	1	0	1	0	1	0	0	1	0	1	0	1	0	0	1	0	0	0
D603	10	D6	48.548389	13.658278	1	1	0	0	1	1	0	1	0	1	1	0	1	1	1	0	1	1	1	1	1	0	1	1	1	0	1	1	0	1	0	1	0	0	1	0	1	0	1	0	0	1	0	0	0
D605	10	D6	48.548389	13.658278	1	1	0	0	1	1	0	1	0	1	1	0	1	1	1	0	1	1	1	1	1	0	1	1	1	0	1	1	0	1	0	1	0	0	1	0	1	0	1	0	0	1	0	0	0
D606	10	D6	48.548389	13.658278	1	1	0	1	1	1	0	1	0	1	1	0	1	1	1	0	1	1	1	1	1	0	1	1	1	0	1	1	0	1	0	1	0	0	1	0	1	0	1	0	0	1	0	0	0
D607	10	D6	48.548389	13.658278	1	1	0	1	1	1	0	1	0	1	1	0	1	1	1	0	1	1	1	1	1	0	1	1	1	0	1	1	0	1	0	1	0	0	1	0	1	0	1	0	0	1	0	0	0
D608	10	D6	48.548389	13.658278	1	1	0	1	1	1	0	1	0	1	1	0	1	1	1	0	1	1	1	1	1	0	1	1	1	0	1	1	0	1	0	1	0	0	1	0	1	0	1	0	0	1	0	0	0
D609	10	D6	48.548389	13.658278	1	1	1	1	1	1	0	1	0	1	1	0	1	1	1	0	1	1	1	1	1	0	1	1	1	0	1	1	0	1	0	1	0	0	1	0	1	0	1	0	0	1	0	0	0
D610	10	D6	48.548389	13.658278	1	0	1	1	1	1	0	1	0	1	1	0	1	1	1	0	1	1	1	1	1	0	1	1	1	0	1	1	0	0	0	1	0	0	1	0	1	0	0	0	1	1	1	0	0
D611	10	D6	48.548389	13.658278	1	0	1	1	1	1	0	1	0	1	1	0	1	1	1	0	1	1	1	1	1	0	1	1	1	0	1	1	0	0	0	1	0	0	1	0	1	0	0	0	1	1	1	0	0
D612	10	D6	48.548389	13.658278	1	0	1	1	1	1	0	1	0	1	1	0	1	1	1	0	1	1	1	1	1	0	1	1	1	0	1	1	0	0	0	1	0	0	1	0	1	0	0	0	1	1	1	0	0
E101	11	E1	38.636040	-0.856070	0	1	0	1	1	1	1	1	0	0	0	1	1	0	1	0	0	1	1	1	1	1	0	1	0	0	0	0	0	1	0	1	1	0	1	0	1	0	1	0	0	1	1	0	1
E102	11	E1	38.636040	-0.856070	0	1	0	1	1	1	1	1	0	0	0	1	1	0	1	0	0	1	0	1	1	1	0	1	1	0	0	0	1	1	0	1	1	0	1	0	1	0	0	0	0	1	1	0	0
E105	11	E1	38.636040	-0.856070	1	0	1	1	1	1	1	1	0	0	0	1	1	0	1	0	0	1	0	1	1	1	0	1	1	0	0	0	1	1	0	1	1	0	1	0	0	0	0	0	0	1	1	1	0
E107	11	E1	38.636040	-0.856070	1	0	1	1	1	1	1	1	0	0	0	1	1	0	1	0	0	1	0	1	1	1	0	1	0	0	0	0	1	1	0	1	1	0	1	0	1	0	1	0	1	1	1	0	1
E108	11	E1	38.636040	-0.856070	1	0	1	1	1	1	1	1	0	0	0	1	1	0	1	0	0	0	0	1	1	1	0	1	0	0	0	0	1	1	0	0	1	0	1	0	0	0	0	0	1	1	0	0	1
E109	11	E1	38.636040	-0.856070	1	0	1	0	1	1	1	1	0	0	0	1	1	0	1	0	0	1	0	1	1	1	0	1	0	0	0	0	0	1	0	0	1	0	1	0	0	0	0	0	1	1	0	0	0
E110	11	E1	38.636040	-0.856070	1	0	1	0	1	1	1	1	0	0	0	1	1	0	1	0	0	1	0	1	1	1	0	1	0	0	0	0	1	1	0	1	1	0	1	0	0	0	0	0	1	1	0	1	1
E111	11	E1	38.636040	-0.856070	1	0	1	0	1	1	1	1	0	0	0	0	1	0	1	0	0	0	0	1	1	1	0	1	1	0	0	0	0	1	0	0	1	0	1	0	1	0	0	0	0	1	0	1	0
E112	11	E1	38.636040	-0.856070	1	0	1	0	1	1	1	1	0	0	0	1	1	0	1	0	0	1	0	1	1	1	0	1	1	0	0	0	1	1	0	1	1	0	1	0	1	0	0	0	0	1	0	1	1
E113	11	E1	38.636040	-0.856070	0	0	0	0	0	1	1	1	0	0	0	1	1	0	1	0	0	0	0	1	1	1	0	1	0	0	0	0	0	1	0	1	1	0	1	0	0	0	0	0	0	1	0	0	1
E201	12	E2	42.736111	0.010000	1	1	0	1	1	1	0	1	0	1	0	1	1	0	1	0	0	1	1	1	1	0	0	1	1	1	0	1	0	1	0	0	1	1	1	0	1	0	0	0	1	1	0	1	1
E202	12	E2	42.736111	0.010000	1	1	0	1	1	1	0	1	0	1	0	1	1	0	1	0	0	1	0	1	1	0	0	1	1	0	0	1	0	1	0	0	0	1	1	0	1	0	0	0	1	1	0	1	1
E203	12	E2	42.736111	0.010000	1	1	0	1	1	1	0	1	0	1	0	1	1	0	1	0	0	1	1	1	1	0	0	1	1	0	0	1	0	0	0	0	1	0	1	0	1	0	0	0	1	1	0	1	0
E204	12	E2	42.736111	0.010000	1	0	0	1	1	1	0	1	0	1	0	1	1	0	1	0	0	1	0	1	1	0	0	1	1	0	0	1	0	1	0	0	1	0	1	0	1	0	0	0	1	1	0	0	0
E205	12	E2	42.736111	0.010000	1	0	0	1	1	1	0	1	0	1	0	1	1	0	1	0	0	1	0	1	1	1	0	1	1	1	0	1	0	1	1	0	1	0	1	0	1	0	1	0	1	1	0	1	0
E206	12	E2	42.736111	0.010000	1	0	0	1	1	1	0	1	0	1	0	1	1	0	1	0	0	1	1	1	1	1	0	1	1	1	0	1	0	1	0	0	1	0	1	0	1	0	1	0	1	1	0	0	1
E207	12	E2	42.736111	0.010000	1	0	0	1	1	1	0	1	0	1	0	1	0	0	1	0	0	1	1	1	1	0	0	1	1	0	0	1	0	1	0	0	1	1	1	0	1	0	0	0	1	1	0	1	0
E208	12	E2	42.736111	0.010000	1	0	0	1	1	1	0	1	0	1	0	1	1	0	1	0	0	1	0	1	1	0	0	1	1	0	0	1	1	1	1	0	1	1	1	0	1	0	0	0	1	1	0	1	0
E209	12	E2	42.736111	0.010000	1	0	0	1	1	1	0	1	0	1	0	1	1	0	1	1	0	1	1	1	1	1	0	1	1	1	0	1	0	1	0	1	1	1	1	0	1	0	0	0	1	1	0	0	0
E210	12	E2	42.736111	0.010000	1	1	0	1	1	1	0	1	0	1	0	1	1	0	1	1	0	1	1	1	1	0	0	1	1	0	0	1	0	1	0	1	1	0	1	0	1	0	0	0	1	1	0	1	0
E211	12	E2	42.736111	0.010000	1	1	0	0	1	1	0	1	0	1	0	1	0	0	1	0	0	1	1	1	1	0	0	1	1	0	0	1	0	1	0	1	0	0	1	0	0	0	0	0	1	1	0	1	0
E212	12	E2	42.736111	0.010000	1	1	0	0	1	1	0	1	0	1	0	1	1	0	1	1	0	1	0	1	1	1	0	1	1	1	0	1	0	1	0	0	1	0	1	0	0	0	0	0	1	1	0	1	0
E301	13	E3	42.941700	-5.929500	1	0	0	1	1	1	0	1	0	1	1	1	1	0	1	0	0	1	1	0	1	1	0	1	1	1	0	0	0	1	0	0	1	1	1	1	1	0	1	1	0	1	1	0	1
E302	13	E3	42.941700	-5.929500	1	0	0	1	1	1	0	1	0	1	1	0	1	1	1	0	0	0	1	0	1	1	0	1	1	1	0	0	0	1	0	0	1	1	1	0	1	0	1	0	0	1	0	0	1
E303	13	E3	42.941700	-5.929500	1	0	0	1	1	1	0	1	0	1	0	1	1	1	1	0	0	0	1	0	1	1	0	1	1	1	0	0	0	1	0	0	1	1	1	0	1	0	0	0	0	1	0	0	1
E304	13	E3	42.941700	-5.929500	1	0	0	1	1	1	0	1	0	1	1	0	1	1	1	0	0	1	1	0	1	1	0	1	0	1	0	0	0	0	0	0	1	0	1	0	1	0	0	0	0	1	0	0	1
E305	13	E3	42.941700	-5.929500	1	0	1	1	1	1	0	1	0	1	1	0	1	0	1	0	0	1	1	0	1	1	0	1	1	1	0	0	0	0	1	0	1	1	1	0	1	0	0	0	0	1	0	0	0
E306	13	E3	42.941700	-5.929500	1	0	1	1	1	1	0	1	0	1	1	1	1	0	1	0	0	0	1	0	1	1	0	1	1	1	0	0	0	0	0	0	1	1	1	0	1	0	0	0	0	1	0	0	0
E307	13	E3	42.941700	-5.929500	1	0	0	1	1	1	0	1	0	1	1	1	1	1	1	0	0	1	1	0	1	1	0	1	1	1	0	0	0	1	0	0	1	1	1	0	1	0	0	0	0	1	0	1	1
E308	13	E3	42.941700	-5.929500	1	0	0	1	1	1	0	1	0	1	1	1	1	0	1	0	0	0	1	0	1	1	0	1	0	1	0	0	0	0	1	0	1	1	1	0	1	0	0	0	0	1	0	0	1
E3091	13	E3	42.941700	-5.929500	1	0	0	1	1	1	0	1	0	1	1	1	1	1	1	0	0	0	1	0	1	0	0	1	1	1	0	0	0	1	0	0	1	1	1	0	1	0	0	0	0	1	0	0	0
E310	13	E3	42.941700	-5.929500	1	0	1	1	1	1	0	1	0	1	1	0	1	1	1	0	0	0	1	0	1	1	0	1	1	1	0	0	0	1	0	0	1	1	1	0	1	0	0	0	0	1	0	0	0
E311	13	E3	42.941700	-5.929500	1	0	1	1	1	1	0	1	0	1	1	0	1	1	1	0	0	1	1	0	1	1	0	1	1	1	0	0	0	1	0	0	1	1	1	0	1	0	0	0	0	1	0	0	0
E312	13	E3	42.941700	-5.929500	1	0	1	1	1	1	0	1	0	1	0	1	1	1	1	0	0	1	1	0	1	1	0	1	1	1	0	0	0	1	0	0	1	1	1	0	1	0	0	0	0	1	1	0	1
E313	13	E3	42.941700	-5.929500	1	0	1	1	1	1	0	1	0	1	1	1	1	1	1	0	0	1	1	0	1	1	0	1	1	1	0	0	0	1	0	0	1	1	1	0	1	0	0	0	0	1	1	0	1
E401	14	E4	43.395340	-4.405220	1	0	0	1	1	1	0	1	0	1	1	1	1	0	1	0	0	1	1	0	1	1	0	1	1	0	0	0	0	1	0	0	1	1	1	0	1	0	0	1	0	1	1	0	1
E402	14	E4	43.395340	-4.405220	1	0	1	1	1	1	0	1	0	1	1	1	1	0	1	0	0	1	1	0	1	1	0	1	1	0	0	0	0	1	0	0	1	1	1	1	1	0	1	0	0	1	1	0	1
E403	14	E4	43.395340	-4.405220	1	0	1	1	1	1	0	1	0	1	1	1	1	0	1	0	0	1	1	0	1	1	0	1	1	1	0	0	0	1	0	0	1	1	1	0	1	0	1	0	0	1	1	0	1
E404	14	E4	43.395340	-4.405220	1	0	1	0	1	1	0	1	0	1	1	1	1	0	1	0	0	0	1	0	1	1	0	1	0	1	0	1	0	1	0	0	1	0	1	0	1	0	1	0	0	1	1	0	1
E405	14	E4	43.395340	-4.405220	1	0	1	1	1	1	0	1	0	1	1	1	1	0	1	0	0	1	1	0	1	1	0	1	0	0	0	1	0	1	0	0	1	0	1	0	1	0	1	0	0	1	1	0	1
E406	14	E4	43.395340	-4.405220	1	0	1	1	1	1	0	1	0	1	1	1	1	0	1	0	0	1	1	0	1	1	0	1	1	0	0	0	0	1	0	0	1	1	1	1	1	0	0	0	0	1	0	0	1
E407	14	E4	43.395340	-4.405220	1	0	0	1	1	1	0	1	0	1	1	1	1	0	1	0	0	1	1	0	1	1	0	1	1	0	0	0	0	1	0	0	1	1	1	1	1	0	1	1	0	1	1	0	1
E408	14	E4	43.395340	-4.405220	1	0	0	1	1	1	0	1	0	1	1	1	1	0	1	0	0	1	1	0	1	1	0	1	1	1	0	0	0	1	0	0	1	1	1	1	1	0	1	1	0	1	1	0	1
E409	14	E4	43.395340	-4.405220	1	0	0	1	1	1	0	1	0	1	1	1	1	0	1	0	0	1	1	0	1	1	0	1	1	0	0	0	0	1	0	0	1	1	1	1	1	0	0	1	0	1	1	0	1
E410	14	E4	43.395340	-4.405220	1	0	0	1	1	1	0	1	0	1	1	1	1	0	1	0	0	1	1	0	1	1	0	1	1	1	0	0	0	1	0	0	1	1	1	1	1	0	1	1	0	1	1	0	0
E411	14	E4	43.395340	-4.405220	1	0	0	1	1	1	0	1	0	0	0	0	1	0	1	0	0	1	1	0	1	1	0	1	1	1	0	0	0	1	0	0	1	1	1	1	1	0	0	1	0	1	1	0	0
E412	14	E4	43.395340	-4.405220	1	0	1	1	1	1	0	1	0	1	0	1	1	1	1	0	0	1	1	0	1	1	0	1	1	1	0	0	0	1	0	0	1	1	1	1	1	0	1	1	0	1	1	0	1
F101	15	F1	44.971889	4.354611	1	0	0	1	1	1	1	1	0	1	1	0	1	0	1	0	0	0	0	1	1	0	0	1	1	0	0	1	0	1	0	1	0	0	1	0	0	0	0	0	1	1	0	1	1
F103	15	F1	44.971889	4.354611	1	0	0	1	1	1	1	1	0	1	1	0	1	0	1	0	0	0	0	1	1	0	0	1	1	0	0	1	0	1	0	1	1	0	1	0	0	0	0	0	1	1	0	0	1
F104	15	F1	44.971889	4.354611	0	1	0	1	1	1	1	1	0	1	1	0	1	0	1	0	0	0	0	1	1	0	0	1	1	0	0	1	0	1	0	1	0	0	1	0	0	0	0	0	1	1	0	0	1
F105	15	F1	44.971889	4.354611	1	0	0	1	1	1	1	1	0	1	1	0	1	0	1	0	0	0	0	1	1	0	0	1	1	0	0	1	0	1	0	1	0	0	1	0	0	0	0	0	1	1	0	0	1
F106	15	F1	44.971889	4.354611	1	0	0	1	1	1	1	1	0	1	1	0	1	0	1	0	0	0	0	1	1	0	0	1	1	0	0	1	0	1	0	1	0	0	1	0	0	1	0	0	1	1	0	1	1
F107	15	F1	44.971889	4.354611	1	0	0	1	1	1	1	1	0	1	1	0	1	0	1	0	0	0	0	1	1	0	0	1	1	0	0	1	0	1	0	1	0	0	1	0	0	0	0	0	1	1	0	1	1
F108	15	F1	44.971889	4.354611	1	0	0	1	1	1	1	1	0	1	1	0	1	0	1	0	0	0	0	1	1	0	0	1	1	0	0	1	0	1	0	1	0	0	1	0	0	1	0	0	1	1	0	1	1
F109	15	F1	44.971889	4.354611	1	0	0	1	1	1	1	1	0	1	1	0	1	0	1	0	0	0	0	1	1	0	0	1	1	0	0	1	0	1	0	1	0	0	1	0	0	0	0	0	1	1	0	0	1
F111	15	F1	44.971889	4.354611	1	0	0	1	1	1	1	1	0	1	1	0	1	0	1	0	0	0	0	1	1	0	0	1	1	0	0	1	0	1	0	1	0	0	1	0	0	1	0	0	1	1	0	1	1
F112	15	F1	44.971889	4.354611	1	0	0	1	1	1	1	1	0	1	1	0	1	0	1	0	0	0	0	1	1	0	0	1	1	0	0	1	0	1	0	1	0	0	1	0	0	1	0	0	1	1	0	1	0
F113	15	F1	44.971889	4.354611	1	0	0	1	1	1	1	1	0	1	1	0	1	0	1	0	0	0	0	1	1	0	0	1	1	0	0	1	0	1	0	1	0	0	1	0	0	1	0	0	1	1	0	1	1
F114	15	F1	44.971889	4.354611	1	1	0	1	1	1	1	1	0	1	0	0	1	0	1	0	0	0	0	1	1	0	0	1	1	0	0	1	0	1	0	1	0	0	1	0	0	1	0	0	1	1	0	0	1
F201	16	F2	44.134167	4.708889	1	0	1	1	1	1	0	1	0	1	1	0	1	1	1	0	0	1	0	1	1	0	0	1	1	0	0	1	0	1	0	1	0	1	1	0	0	1	0	0	1	1	0	0	0
F202	16	F2	44.134167	4.708889	1	0	1	1	1	1	1	1	0	1	1	1	1	1	1	0	0	1	0	1	1	0	0	1	1	0	0	1	0	1	0	1	1	0	1	0	0	0	0	0	1	1	0	0	0
F203	16	F2	44.134167	4.708889	1	0	1	1	1	1	0	1	0	1	0	1	1	1	1	0	0	1	0	1	1	0	0	1	1	0	0	1	0	1	0	0	1	0	1	0	0	0	0	0	1	1	0	0	0
F204	16	F2	44.134167	4.708889	1	0	1	1	1	1	1	1	0	1	1	1	1	1	1	0	0	1	0	1	1	0	0	1	1	0	0	1	0	1	0	1	1	0	1	0	0	1	0	0	1	1	0	0	0
F205	16	F2	44.134167	4.708889	1	0	0	1	1	1	1	1	0	1	0	1	1	1	1	0	0	1	0	1	1	0	0	1	1	0	0	1	0	1	0	1	0	0	1	0	0	0	0	0	1	1	0	0	1
F206	16	F2	44.134167	4.708889	1	0	1	1	1	1	1	1	0	1	0	0	1	1	1	0	0	1	1	1	1	0	0	1	1	0	0	1	0	1	0	1	0	0	1	0	0	0	0	0	1	1	0	0	0
F207	16	F2	44.134167	4.708889	1	0	0	1	1	1	1	1	0	1	0	1	1	1	1	0	0	1	0	1	1	0	0	1	1	0	0	1	0	1	0	1	0	1	1	0	0	1	0	0	1	1	0	0	0
F208	16	F2	44.134167	4.708889	1	0	0	1	1	1	1	1	0	1	0	1	1	1	1	0	0	1	1	1	1	0	0	1	1	0	0	1	0	1	0	1	0	0	1	0	0	1	0	0	1	1	0	0	0
F209	16	F2	44.134167	4.708889	1	0	1	1	1	1	1	1	0	1	1	1	1	1	1	0	0	1	0	1	1	1	0	1	1	0	0	1	0	1	0	1	1	0	1	0	0	1	0	0	1	1	0	0	0
F210	16	F2	44.134167	4.708889	1	0	0	1	1	1	1	1	0	1	0	1	1	1	1	0	0	1	0	1	1	0	0	1	1	0	0	1	0	1	0	1	0	0	1	0	0	0	0	0	1	1	0	0	0
F212	16	F2	44.134167	4.708889	1	0	0	1	1	1	1	1	0	1	0	1	1	1	1	0	0	1	0	1	1	0	0	1	1	0	0	1	0	1	0	1	0	0	1	0	0	0	0	0	1	1	0	0	0
F301	17	F3	43.810833	5.343333	1	0	0	1	1	1	1	1	0	1	1	1	1	0	1	0	0	0	0	1	1	0	0	1	1	0	0	1	0	1	0	1	0	0	1	0	0	0	0	0	0	1	0	0	0
F302	17	F3	43.810833	5.343333	1	0	0	1	1	1	0	1	0	1	1	1	1	0	1	0	0	0	0	1	1	1	0	1	1	0	0	1	0	1	0	1	1	0	1	0	0	0	0	0	0	1	0	0	0
F303	17	F3	43.810833	5.343333	1	0	0	1	1	1	0	1	0	0	0	1	1	0	1	0	0	0	1	1	1	1	0	1	1	0	0	1	0	1	0	1	0	0	1	0	0	0	0	0	1	1	0	0	1
F304	17	F3	43.810833	5.343333	1	0	0	1	1	1	0	1	0	1	0	1	1	0	1	0	0	0	0	1	1	1	0	1	1	0	0	1	0	1	0	1	0	0	1	0	0	0	0	0	1	1	0	0	1
F305	17	F3	43.810833	5.343333	1	0	0	1	1	1	0	1	0	1	0	1	1	0	1	0	0	0	0	1	1	1	0	1	1	0	0	1	0	1	0	1	0	0	1	0	0	0	0	0	1	1	0	0	1
F306	17	F3	43.810833	5.343333	1	0	0	0	1	1	1	1	0	1	0	1	1	0	1	0	0	0	0	1	1	1	0	1	1	0	0	1	0	1	0	1	0	0	1	0	0	0	0	0	1	1	0	0	0
F307	17	F3	43.810833	5.343333	1	0	0	1	1	1	1	1	0	1	0	1	1	0	1	0	0	0	0	1	1	1	0	1	1	0	0	1	0	1	0	1	0	0	1	0	0	0	0	0	1	1	0	0	0
F308	17	F3	43.810833	5.343333	1	0	0	1	1	1	1	1	0	0	0	1	1	0	1	0	0	0	0	1	1	1	0	1	1	0	0	1	0	1	0	1	0	0	1	0	0	1	0	0	1	1	0	0	0
F309	17	F3	43.810833	5.343333	0	0	0	1	1	1	1	1	0	1	0	1	1	0	1	0	0	0	1	1	1	1	0	1	1	0	0	1	0	1	0	1	0	0	1	0	0	0	0	0	1	1	0	0	1
F310	17	F3	43.810833	5.343333	1	1	0	1	1	1	1	1	0	1	0	1	1	0	1	0	0	0	0	1	1	1	0	1	1	0	0	1	0	1	0	1	1	0	1	0	0	1	0	0	0	1	0	0	0
F312	17	F3	43.810833	5.343333	1	0	0	1	1	1	0	1	0	1	0	1	1	0	1	0	0	0	0	1	1	1	0	1	1	0	0	1	0	1	0	1	0	0	1	0	0	1	0	0	1	1	0	0	0
F4011	18	F4	43.445000	6.636389	1	0	1	1	1	1	1	1	0	1	1	0	1	1	1	0	0	1	1	1	1	0	0	1	1	0	0	1	0	1	0	1	1	0	1	0	0	0	0	0	1	1	0	0	0
F4022	18	F4	43.445000	6.636389	1	0	1	1	1	1	1	1	0	1	1	0	1	1	1	0	0	1	1	1	1	0	0	1	1	0	0	1	0	1	0	1	1	0	1	0	0	0	0	0	1	1	0	0	0
F4031	18	F4	43.445000	6.636389	1	0	1	1	1	1	1	1	0	1	1	0	1	1	1	0	0	1	1	1	1	0	0	1	1	0	0	1	0	1	0	1	1	0	1	0	0	0	0	0	1	1	0	0	0
F4043	18	F4	43.445000	6.636389	1	0	1	1	1	1	1	1	0	0	1	0	1	1	1	0	0	1	1	1	1	0	0	1	1	0	0	1	0	1	0	1	1	0	1	0	0	0	0	0	1	1	0	0	0
F406	18	F4	43.445000	6.636389	1	0	1	1	1	1	1	1	0	1	1	0	1	1	1	0	0	1	1	1	1	0	0	1	1	0	0	1	0	1	0	1	1	0	1	0	0	0	0	0	1	1	0	0	0
F408	18	F4	43.445000	6.636389	1	0	1	1	1	1	1	1	0	1	1	0	1	1	1	0	0	1	1	1	1	0	0	1	1	0	0	1	0	1	0	1	1	0	1	0	0	0	0	0	1	1	0	0	0
F409	18	F4	43.445000	6.636389	1	0	1	1	1	1	1	1	0	0	1	0	1	1	1	0	0	1	1	1	1	0	0	1	1	0	0	1	0	1	0	1	1	0	1	0	0	0	0	0	1	1	0	0	0
F410	18	F4	43.445000	6.636389	1	0	1	1	1	1	1	1	0	1	1	0	1	1	1	0	0	1	1	1	1	0	0	1	1	0	0	1	0	1	0	1	1	0	1	0	0	0	0	0	1	1	0	0	0
F411	18	F4	43.445000	6.636389	1	0	1	1	1	1	1	1	0	1	1	0	1	1	1	0	0	1	1	1	1	0	0	1	1	0	0	1	0	1	0	1	1	0	1	0	0	0	0	0	1	1	0	0	0
F412	18	F4	43.445000	6.636389	1	0	1	1	1	1	1	1	0	0	1	0	1	1	1	0	0	1	1	1	1	0	0	1	1	0	0	1	0	1	0	1	1	0	1	0	0	0	0	0	1	1	0	0	0
F413	18	F4	43.445000	6.636389	1	0	1	1	1	1	1	1	0	1	1	0	1	1	1	0	0	1	1	1	1	0	0	1	1	0	0	1	0	1	0	1	1	0	1	0	0	0	0	0	1	1	0	0	0
F414	18	F4	43.445000	6.636389	1	0	1	1	1	1	1	1	0	1	1	0	1	1	1	0	0	1	1	1	1	0	0	1	1	0	0	1	0	1	0	1	1	0	1	0	0	0	0	0	1	1	0	0	0
F501	19	F5	42.875278	2.181944	1	1	0	1	1	1	0	1	0	0	0	1	1	0	1	0	0	1	0	1	1	0	0	1	1	0	0	1	0	1	0	1	1	0	1	0	0	1	0	0	1	1	0	0	1
F502	19	F5	42.875278	2.181944	0	1	0	1	1	1	0	1	0	0	0	1	1	0	1	0	0	1	0	1	1	0	0	1	1	0	0	1	0	1	0	1	1	0	1	0	0	1	0	0	1	1	0	1	0
F503	19	F5	42.875278	2.181944	0	0	0	1	1	1	0	1	0	0	0	1	1	0	1	0	0	1	1	1	1	1	0	1	1	0	0	1	0	1	0	0	1	0	1	0	0	1	0	0	1	1	0	1	1
F504	19	F5	42.875278	2.181944	1	0	0	1	1	1	0	1	0	0	0	1	1	0	1	0	0	1	1	1	1	0	0	1	1	0	0	1	0	1	0	1	1	0	1	0	0	1	0	0	1	1	0	0	0
F505	19	F5	42.875278	2.181944	1	1	0	1	1	1	0	1	0	0	0	1	1	0	1	0	0	1	1	1	0	0	0	1	1	0	0	1	0	1	0	1	1	0	1	0	0	1	0	0	1	1	0	1	0
F506	19	F5	42.875278	2.181944	1	1	0	1	1	1	1	1	0	0	0	1	1	0	1	0	0	1	0	1	1	0	0	1	1	0	0	1	0	1	0	0	1	0	1	0	1	1	0	0	1	1	0	1	0
F507	19	F5	42.875278	2.181944	1	1	0	1	1	1	0	1	0	0	0	1	1	0	1	0	0	1	1	1	1	0	0	1	1	0	0	1	0	1	0	1	0	0	1	0	0	0	0	0	1	1	0	0	0
F509	19	F5	42.875278	2.181944	1	0	0	1	1	1	0	1	0	0	0	0	1	0	1	0	0	1	1	1	1	0	0	1	1	0	0	1	0	1	0	1	1	0	1	0	0	1	0	0	1	1	0	1	0
F510	19	F5	42.875278	2.181944	1	0	0	1	1	1	0	1	0	0	0	1	1	0	1	0	0	1	0	1	1	0	0	1	1	0	0	1	0	1	0	1	1	0	1	0	0	1	0	0	1	1	0	1	1
F511	19	F5	42.875278	2.181944	1	1	0	1	1	1	0	1	0	0	0	1	1	0	1	0	0	1	1	1	1	0	0	1	1	0	0	1	0	1	0	0	1	0	1	0	0	1	0	0	1	1	0	1	1
F512	19	F5	42.875278	2.181944	1	1	0	1	1	1	0	1	0	0	0	1	1	0	1	0	0	1	1	1	1	0	0	1	1	0	0	1	0	1	0	1	1	0	1	0	0	1	0	0	1	1	0	1	1
F513	19	F5	42.875278	2.181944	1	1	0	1	1	1	0	1	0	0	0	1	1	0	1	0	0	1	0	1	1	0	0	1	1	0	0	1	0	1	0	1	1	0	1	0	0	1	0	0	1	1	0	0	0
GB05	20	GB	50.781944	0.072500	1	0	1	1	1	1	1	1	0	1	0	0	1	1	1	0	1	1	1	1	1	0	1	1	1	0	1	1	0	1	0	1	0	0	1	0	1	0	1	0	0	1	0	0	0
GB08	20	GB	50.781944	0.072500	0	1	0	1	1	1	1	1	0	1	0	0	1	1	1	0	1	1	1	1	1	0	1	1	1	0	1	1	0	1	0	1	0	0	1	0	1	0	1	0	0	1	0	0	0
GB09	20	GB	50.781944	0.072500	0	1	0	1	1	1	1	1	0	1	0	0	1	1	1	0	1	1	1	1	1	0	1	1	1	0	1	1	0	1	0	1	0	0	1	0	1	0	1	0	0	1	0	0	0
GB10	20	GB	50.781944	0.072500	0	1	0	1	1	1	0	1	0	1	0	0	1	1	1	0	1	1	1	1	1	0	1	1	1	0	1	1	0	1	0	1	0	0	1	0	1	0	1	0	1	1	0	0	1
GB11	20	GB	50.781944	0.072500	0	1	0	1	1	1	0	1	0	1	0	0	1	1	1	0	1	1	1	1	1	0	1	1	1	0	1	1	0	1	0	1	0	0	1	0	1	0	1	0	1	1	0	0	1
GB12	20	GB	50.781944	0.072500	0	1	0	1	1	1	0	1	0	1	0	0	1	1	1	0	1	1	1	1	1	0	1	1	1	0	1	1	0	1	0	1	0	0	1	0	1	0	1	0	1	1	0	0	1
I1013	21	I1	43.694444	12.697778	1	0	0	1	1	1	0	0	0	1	1	0	1	1	1	1	0	0	1	1	1	1	0	1	1	0	0	1	0	1	0	1	1	0	1	0	1	0	0	0	1	1	0	0	0
I1026	21	I1	43.694444	12.697778	1	0	0	1	1	1	0	1	0	1	1	0	1	1	1	1	0	0	1	1	1	1	0	1	1	1	0	1	0	1	1	1	1	1	1	0	1	0	1	0	1	1	0	0	0
I1034	21	I1	43.694444	12.697778	1	1	0	1	1	1	0	1	0	1	1	0	1	1	1	1	0	0	1	1	1	1	0	1	1	0	0	1	0	1	1	1	1	1	1	0	1	0	1	0	1	1	0	1	0
I1043	21	I1	43.694444	12.697778	1	0	0	1	1	1	0	0	0	1	1	0	1	1	1	1	0	0	1	1	1	1	0	1	1	0	0	1	0	1	0	1	1	0	1	0	1	0	0	0	1	1	0	0	0
I105	21	I1	43.694444	12.697778	1	1	0	1	1	1	0	1	0	1	1	0	1	1	1	1	0	0	1	1	1	1	0	1	1	0	0	1	0	1	1	1	1	1	1	0	1	0	1	0	1	1	0	1	0
I106	21	I1	43.694444	12.697778	1	1	0	1	1	1	0	1	0	1	1	0	1	1	1	1	0	0	1	1	1	1	0	1	1	0	0	1	0	1	1	1	1	1	1	0	1	0	1	0	1	1	0	1	0
I107	21	I1	43.694444	12.697778	1	1	0	1	1	1	0	0	0	1	1	0	1	1	1	1	0	0	1	1	1	1	0	1	1	0	0	1	0	1	0	1	1	0	1	0	1	0	1	0	1	1	0	1	0
I108	21	I1	43.694444	12.697778	1	1	0	1	1	1	0	1	0	1	1	0	1	1	1	1	0	0	1	1	1	1	0	1	1	0	0	1	0	1	0	1	1	1	1	0	1	0	1	0	1	1	0	1	0
I109	21	I1	43.694444	12.697778	1	1	1	1	1	1	0	1	0	1	1	0	1	1	1	1	0	0	1	1	1	1	0	1	1	0	1	1	0	1	0	1	1	1	1	0	1	0	1	0	1	1	0	1	0
I201	22	I2	45.025833	10.933333	1	1	1	1	1	1	1	1	0	1	1	0	1	1	1	0	1	1	1	1	1	1	0	1	1	0	1	1	0	1	0	1	0	0	1	0	1	0	1	0	0	1	0	0	0
I202	22	I2	45.025833	10.933333	1	1	1	1	1	1	1	1	0	1	1	0	1	1	1	0	1	1	1	1	1	1	0	1	1	0	1	1	0	1	0	1	0	0	1	0	1	0	1	0	0	1	0	0	0
I203	22	I2	45.025833	10.933333	1	1	1	1	1	1	0	1	0	1	1	0	1	1	1	0	0	1	1	1	1	1	0	1	1	0	1	1	0	1	0	1	0	0	1	0	1	0	1	0	0	1	0	0	0
I204	22	I2	45.025833	10.933333	1	1	1	1	1	1	1	1	0	1	1	0	1	1	1	0	1	1	1	1	1	1	0	1	1	0	1	1	0	1	0	1	0	0	1	0	1	0	1	0	0	1	0	0	0
I205	22	I2	45.025833	10.933333	1	1	1	1	1	1	1	1	0	1	1	0	1	1	1	0	1	1	1	1	1	1	0	1	1	0	1	1	0	1	0	1	0	0	1	0	1	0	1	0	0	1	0	0	0
I206	22	I2	45.025833	10.933333	1	1	1	1	1	1	1	1	0	1	1	0	1	1	1	0	1	1	1	1	1	1	0	1	1	0	1	1	0	1	0	1	0	0	1	0	1	0	1	0	0	1	0	0	0
I208	22	I2	45.025833	10.933333	1	1	1	1	1	1	1	1	0	1	1	0	1	1	1	0	1	1	1	1	1	1	0	1	1	0	1	1	0	1	0	1	0	0	1	0	1	0	1	0	0	1	0	0	0
I209	22	I2	45.025833	10.933333	1	1	1	1	1	1	1	1	0	1	1	0	1	1	1	0	1	1	1	1	1	1	0	1	1	0	1	1	0	1	0	1	0	0	1	0	1	0	1	0	0	1	0	0	0
I210	22	I2	45.025833	10.933333	1	1	1	1	1	1	1	1	0	1	1	0	1	1	1	0	1	1	1	1	1	1	0	1	1	0	1	1	0	1	0	1	0	0	1	0	1	0	1	0	0	1	0	0	0
I211	22	I2	45.025833	10.933333	1	1	1	1	1	1	1	1	0	1	1	0	1	1	1	0	1	1	1	1	1	1	0	1	1	0	1	1	0	1	0	1	0	0	1	0	1	0	1	0	0	1	0	0	0
I212	22	I2	45.025833	10.933333	1	1	1	1	1	1	1	1	0	1	1	0	1	1	1	0	1	1	1	1	1	1	0	1	1	0	1	1	0	1	0	1	0	0	1	0	1	0	1	0	0	1	0	0	0
I301	23	I3	45.866944	10.789722	1	0	1	0	1	1	1	1	0	1	1	0	1	1	1	0	1	1	1	1	1	1	0	1	1	0	1	0	0	1	0	1	0	0	1	0	1	0	1	0	1	1	0	1	0
I302	23	I3	45.866944	10.789722	1	1	1	1	1	1	1	1	0	1	1	0	1	1	1	0	1	1	1	1	1	1	0	1	1	0	1	0	0	1	0	1	0	0	1	0	1	0	1	0	1	1	0	0	0
I303	23	I3	45.866944	10.789722	1	1	1	1	1	1	1	1	0	1	1	0	1	0	1	0	1	0	1	1	1	1	0	1	1	0	1	1	0	1	0	1	0	0	1	0	1	0	1	0	1	1	0	0	0
I304	23	I3	45.866944	10.789722	0	1	1	1	1	1	1	1	0	1	1	0	1	0	1	0	1	1	1	1	1	1	0	1	1	0	1	0	0	1	0	1	0	0	1	0	1	0	1	0	1	1	0	0	0
I305	23	I3	45.866944	10.789722	0	1	1	0	1	1	1	1	0	1	1	0	1	1	1	0	1	1	1	1	1	1	0	1	1	0	1	0	0	1	0	1	0	0	1	0	1	0	1	0	1	1	0	1	0
I306	23	I3	45.866944	10.789722	1	1	1	1	1	1	1	1	0	1	1	0	1	1	1	0	1	1	1	1	1	1	0	1	1	0	1	0	0	1	0	1	0	0	1	0	1	0	1	0	1	1	0	0	0
I307	23	I3	45.866944	10.789722	1	1	1	1	1	1	1	1	0	1	1	0	1	1	1	0	1	1	1	1	1	1	0	1	1	0	1	0	0	1	0	1	0	0	1	0	1	0	1	0	1	1	0	0	0
I308	23	I3	45.866944	10.789722	1	1	1	1	1	1	1	1	0	1	1	0	1	1	1	0	1	1	1	1	1	1	0	1	1	0	1	0	0	1	0	1	0	0	1	0	1	0	1	0	1	1	0	0	0
I309	23	I3	45.866944	10.789722	1	0	1	1	1	1	1	1	0	1	1	0	1	0	1	0	1	0	1	1	1	1	0	1	1	0	1	1	0	1	0	1	0	0	1	0	1	0	1	0	1	1	0	0	0
I310	23	I3	45.866944	10.789722	1	1	1	1	1	1	1	1	0	1	1	0	1	1	1	0	1	1	1	1	1	1	0	1	1	0	1	0	0	1	0	1	0	0	1	0	1	0	1	0	1	1	0	0	0
I311	23	I3	45.866944	10.789722	1	1	1	1	1	1	1	1	0	1	1	0	1	1	1	0	1	1	1	1	1	1	0	1	1	0	1	1	0	1	0	1	0	0	1	0	1	0	1	0	1	1	0	0	0
I312	23	I3	45.866944	10.789722	1	1	1	0	1	1	1	1	0	1	1	0	1	1	1	0	1	1	1	1	1	1	0	1	1	0	1	0	0	1	0	1	0	1	1	0	1	0	1	0	1	1	0	1	0
I401	24	I4	46.811389	11.684444	1	1	1	1	1	1	1	1	0	1	1	0	1	1	1	0	1	1	1	1	1	1	0	1	1	0	1	1	0	0	0	1	0	0	1	0	1	0	1	0	0	1	0	1	0
I402	24	I4	46.811389	11.684444	1	1	1	1	1	1	1	1	0	1	1	0	1	1	1	0	1	1	1	1	1	1	0	1	1	0	1	1	0	1	0	1	1	1	1	0	1	0	1	0	0	1	0	1	1
I403	24	I4	46.811389	11.684444	1	1	1	1	1	1	1	1	0	1	1	0	1	1	1	0	1	1	1	1	1	1	0	1	1	0	1	1	0	1	0	1	0	1	1	0	1	0	1	0	0	1	0	0	0
I405	24	I4	46.811389	11.684444	1	1	1	0	1	1	1	1	0	1	1	0	1	1	1	0	1	1	1	1	1	1	0	1	1	0	1	1	0	1	0	1	0	0	1	0	1	0	1	0	0	1	0	0	0
I406	24	I4	46.811389	11.684444	1	0	1	1	1	1	1	1	0	1	1	0	1	1	1	0	1	1	1	1	1	1	0	1	1	0	1	1	0	1	0	1	0	1	1	0	1	0	0	0	0	1	0	1	1
I407	24	I4	46.811389	11.684444	1	1	1	0	1	1	1	1	0	1	1	0	1	1	1	0	1	1	1	1	1	1	0	1	1	0	1	1	0	1	0	1	0	0	1	0	1	0	1	0	0	1	0	0	0
I408	24	I4	46.811389	11.684444	1	1	1	1	1	1	0	1	0	1	1	0	1	1	1	0	1	1	1	1	1	1	0	1	1	0	1	1	0	1	0	1	0	0	1	0	1	0	1	0	0	1	0	1	0
I410	24	I4	46.811389	11.684444	1	1	1	1	1	1	0	1	0	1	1	0	1	1	1	0	1	1	1	1	1	1	0	1	1	0	1	1	0	1	0	1	0	0	1	0	1	0	1	0	0	1	0	1	1
I411	24	I4	46.811389	11.684444	1	1	1	1	1	1	1	1	0	1	1	0	1	1	1	0	1	1	1	1	1	1	0	1	1	1	1	1	0	1	0	1	0	1	1	0	1	0	1	0	0	1	0	1	1
I412	24	I4	46.811389	11.684444	1	1	1	1	1	1	0	1	0	1	1	0	1	1	1	0	1	1	1	1	1	1	0	1	1	1	1	1	0	1	0	1	1	0	1	0	1	0	1	0	0	1	0	0	1
I501	25	I5	44.510556	8.748889	1	1	1	1	1	1	0	1	0	0	1	1	1	0	1	1	0	1	1	1	1	0	0	1	1	0	1	0	0	0	1	0	0	0	1	1	1	1	1	0	0	1	0	0	0
I503	25	I5	44.510556	8.748889	1	1	1	1	1	1	0	1	0	1	1	0	1	0	1	1	0	1	1	1	1	0	0	1	1	0	1	0	0	0	1	0	0	0	1	1	1	1	1	0	0	1	0	0	0
I504	25	I5	44.510556	8.748889	1	1	1	1	1	1	0	1	0	1	1	0	1	0	1	1	0	1	1	1	1	0	0	1	1	0	1	0	0	0	1	0	0	0	1	1	1	0	1	0	0	1	0	0	0
I505	25	I5	44.510556	8.748889	1	1	1	1	1	1	0	1	0	1	1	0	1	0	1	1	0	1	1	1	1	0	0	1	1	0	1	0	0	0	1	0	0	0	1	1	1	1	1	0	0	1	0	0	0
I506	25	I5	44.510556	8.748889	1	1	1	1	1	1	0	1	0	1	1	1	1	0	1	1	0	1	1	1	1	0	0	1	1	0	1	0	0	0	1	0	0	0	1	1	1	1	1	0	0	1	0	0	0
I507	25	I5	44.510556	8.748889	1	1	1	1	1	1	0	1	0	1	1	1	1	0	1	1	0	1	1	1	1	0	0	1	1	0	1	0	0	0	1	0	0	0	1	1	1	0	1	0	0	1	0	0	0
I508	25	I5	44.510556	8.748889	1	1	1	1	1	1	0	1	0	1	1	1	1	0	1	1	0	1	1	1	1	0	0	1	1	0	1	0	0	0	1	0	0	0	1	1	1	1	1	0	0	1	0	0	0
I509	25	I5	44.510556	8.748889	1	1	1	1	1	1	0	1	0	1	1	1	1	0	1	1	0	1	1	1	1	1	0	1	1	0	1	0	0	0	1	0	0	0	1	1	1	1	1	0	0	1	0	0	0
I510	25	I5	44.510556	8.748889	1	1	1	1	1	1	0	1	0	1	1	0	1	0	1	1	0	1	1	1	1	0	0	1	1	0	1	0	0	0	1	0	0	0	1	1	1	1	1	0	0	1	0	0	0
I511	25	I5	44.510556	8.748889	1	1	1	1	1	1	0	1	0	1	1	0	1	0	1	1	0	1	1	1	1	0	0	1	1	0	1	0	0	0	1	0	0	0	1	1	1	1	1	0	0	1	0	0	0
I514	25	I5	44.510556	8.748889	1	1	1	1	1	1	0	1	0	1	1	1	1	0	1	1	0	1	1	1	1	0	0	1	1	0	1	0	0	0	1	0	0	0	1	1	1	1	1	0	0	1	0	0	0
I515	25	I5	44.510556	8.748889	1	1	1	1	1	1	0	1	0	0	1	1	1	0	1	1	0	1	1	1	1	0	0	1	1	0	1	0	0	0	1	0	0	0	1	1	1	0	1	0	0	1	0	0	0
I601	26	I6	44.255556	9.526944	1	1	1	0	1	1	0	1	0	0	1	1	1	0	1	1	0	0	1	1	1	0	0	1	1	1	1	0	1	0	1	0	1	1	1	0	1	0	0	0	0	1	0	0	1
I602	26	I6	44.255556	9.526944	1	1	1	0	1	1	0	1	0	0	1	1	1	0	1	1	0	0	1	1	1	0	0	1	1	1	1	0	1	1	1	1	1	1	1	0	1	0	0	0	0	1	0	0	1
I603	26	I6	44.255556	9.526944	1	1	1	0	1	1	0	1	0	0	1	1	1	0	1	1	0	0	1	1	0	0	0	1	1	1	1	0	1	1	1	1	1	1	1	0	1	0	0	0	0	1	0	0	1
I6053	26	I6	44.255556	9.526944	1	1	1	0	1	1	0	1	0	0	1	1	1	0	1	1	0	0	1	1	1	0	0	1	1	1	1	0	1	1	1	1	1	1	1	0	1	0	0	0	0	1	0	0	1
I606	26	I6	44.255556	9.526944	1	1	1	0	1	1	0	1	0	0	1	1	1	0	1	1	0	0	1	1	1	0	0	1	1	1	1	0	1	1	1	1	1	1	1	0	1	0	0	0	0	1	0	0	1
I6072	26	I6	44.255556	9.526944	1	1	1	0	1	1	0	1	0	0	1	1	1	0	1	1	0	0	1	1	0	0	0	1	1	1	1	0	1	1	1	1	1	1	1	0	1	0	0	0	0	1	0	0	1
I6083	26	I6	44.255556	9.526944	1	1	1	1	1	1	0	1	0	0	1	0	1	0	1	1	0	0	1	1	1	0	0	1	1	1	1	0	1	1	0	1	1	1	1	0	1	1	0	0	0	1	0	0	1
I609	26	I6	44.255556	9.526944	1	1	1	1	1	1	0	1	0	0	1	1	1	0	1	1	0	0	1	1	1	1	0	1	1	1	1	0	1	1	1	1	1	1	1	0	1	1	1	0	0	1	0	0	1
I610	26	I6	44.255556	9.526944	1	1	1	0	1	1	0	1	0	0	1	1	1	0	1	1	0	0	1	1	1	0	0	1	1	0	1	0	1	1	1	1	1	1	1	0	1	1	1	0	0	1	0	0	1
I611	26	I6	44.255556	9.526944	1	1	1	1	1	1	0	1	0	0	1	1	1	0	1	1	0	0	1	1	1	0	0	1	1	0	1	0	1	1	1	1	1	1	1	0	1	1	1	0	0	1	0	0	1
I612	26	I6	44.255556	9.526944	1	1	1	1	1	1	0	1	0	0	1	0	1	0	1	1	0	0	1	1	1	0	0	1	1	0	1	0	1	1	1	1	1	1	1	0	1	1	1	0	0	1	0	0	1
I701	27	I7	45.635278	7.314167	0	0	1	1	1	1	1	1	0	1	1	0	1	0	1	0	0	1	1	1	1	0	0	1	1	0	1	1	0	0	0	1	0	1	1	0	1	0	1	0	1	1	0	0	1
I702	27	I7	45.635278	7.314167	1	0	1	1	1	1	1	1	0	1	1	0	1	0	1	0	0	1	1	1	1	0	0	1	1	0	1	1	0	1	0	1	1	1	1	0	1	0	1	0	1	1	0	0	1
I703	27	I7	45.635278	7.314167	1	0	1	1	1	1	1	1	0	1	1	0	1	0	1	0	0	1	1	1	1	0	0	1	1	0	1	1	0	1	0	1	0	1	1	0	1	0	0	0	1	1	0	0	1
I704	27	I7	45.635278	7.314167	1	0	1	1	1	1	1	1	0	1	1	0	1	0	1	0	0	1	1	1	0	1	0	1	1	0	1	1	0	1	0	1	0	1	1	0	1	0	1	0	1	1	0	0	1
I705	27	I7	45.635278	7.314167	1	0	1	1	1	1	1	1	0	1	1	0	1	0	1	0	0	1	1	1	1	1	0	1	1	0	1	1	0	1	0	1	0	1	1	0	1	0	1	0	1	1	0	0	0
I706	27	I7	45.635278	7.314167	1	1	1	1	1	1	1	1	0	1	1	0	1	0	1	0	0	1	1	1	1	1	0	1	1	0	1	1	0	1	0	1	0	1	1	0	1	0	1	0	1	1	0	0	1
I707	27	I7	45.635278	7.314167	1	1	1	1	1	1	1	1	0	1	1	0	1	0	1	0	0	1	1	1	1	1	0	1	1	0	1	1	0	1	0	1	0	1	1	0	1	0	1	0	1	1	0	0	0
I708	27	I7	45.635278	7.314167	1	1	1	1	1	1	0	1	0	1	1	0	1	0	1	0	0	1	1	1	1	1	0	1	1	0	1	1	0	1	0	1	0	1	1	0	1	0	1	0	1	1	0	0	1
I709	27	I7	45.635278	7.314167	1	0	1	1	1	1	0	1	0	1	1	0	1	0	1	0	0	1	1	1	1	1	0	1	1	0	1	1	0	1	0	1	0	1	1	0	1	0	1	0	1	1	0	0	0
I710	27	I7	45.635278	7.314167	1	0	1	1	1	1	0	1	0	1	1	0	1	0	1	0	0	1	1	1	1	1	0	1	1	0	1	1	0	1	0	1	0	1	1	0	1	0	1	0	1	1	0	0	1
I711	27	I7	45.635278	7.314167	1	0	1	1	1	1	1	1	0	1	1	0	1	0	1	0	0	1	1	1	1	1	0	1	1	0	1	1	0	1	0	1	0	1	1	0	1	0	0	0	1	1	0	0	0
I712	27	I7	45.635278	7.314167	1	1	1	1	1	1	1	1	0	1	1	0	1	0	1	0	0	1	1	1	1	1	0	1	1	0	1	1	0	1	0	1	0	1	1	0	1	0	0	0	1	1	0	0	1
I713	27	I7	45.635278	7.314167	0	0	1	1	1	1	1	1	0	1	1	0	1	0	1	0	0	1	1	1	1	1	0	1	1	0	1	1	0	1	0	1	0	1	1	0	1	0	1	0	1	1	0	0	1
I714	27	I7	45.635278	7.314167	1	1	1	1	1	1	1	1	0	1	1	0	1	0	1	0	0	1	1	1	1	1	0	1	1	0	1	1	0	1	0	1	0	1	1	0	1	0	0	0	1	1	0	0	1
I801	28	I8	42.425278	13.532222	1	0	1	1	1	1	0	1	0	1	1	0	1	1	1	0	1	1	1	1	1	1	0	1	1	1	1	1	0	1	0	1	1	0	1	0	1	0	1	0	0	1	0	0	0
I802	28	I8	42.425278	13.532222	1	0	1	1	1	1	0	1	0	1	1	0	1	0	1	0	0	1	1	1	1	1	0	1	1	0	1	1	0	1	0	1	1	0	1	0	1	0	0	0	1	1	0	1	1
I8053	28	I8	42.425278	13.532222	1	0	1	1	1	1	1	1	0	1	1	0	1	0	1	0	1	1	1	1	1	1	0	1	1	1	1	1	0	1	0	1	0	0	1	0	1	0	0	0	0	1	0	0	1
I806	28	I8	42.425278	13.532222	1	0	1	1	1	1	0	0	0	1	1	0	1	0	1	0	0	1	1	1	1	1	0	1	1	1	1	1	0	1	0	1	1	1	1	0	1	0	0	0	0	1	0	0	1
I8073	28	I8	42.425278	13.532222	1	0	1	1	1	1	0	1	0	1	1	0	1	0	1	0	0	1	1	1	1	1	0	1	1	0	1	1	0	1	0	1	0	1	1	0	1	0	0	0	1	1	0	0	1
I8091	28	I8	42.425278	13.532222	1	0	1	1	1	1	0	0	0	1	1	0	1	0	1	0	1	1	1	1	1	1	0	1	1	1	1	1	0	1	0	1	1	1	1	0	1	0	1	0	1	1	0	0	1
I810	28	I8	42.425278	13.532222	1	0	1	1	1	1	0	1	0	1	1	0	1	0	1	0	1	1	1	1	1	1	0	1	1	1	0	0	0	1	0	1	1	1	1	0	1	0	0	0	1	1	0	0	0
I811	28	I8	42.425278	13.532222	1	0	1	1	1	1	1	1	0	1	1	0	1	1	1	0	1	1	1	1	1	1	0	1	1	0	0	1	0	1	0	1	1	1	1	0	1	0	1	0	1	1	0	0	1
I812	28	I8	42.425278	13.532222	1	0	1	1	1	1	0	1	0	1	1	0	1	0	1	0	0	1	1	1	1	1	0	1	1	0	1	1	0	1	0	1	0	1	1	0	1	0	0	0	0	1	0	0	1
I813	28	I8	42.425278	13.532222	1	1	1	1	1	1	0	1	0	1	1	0	1	0	1	0	0	1	1	1	1	1	0	1	1	0	1	1	0	1	0	1	1	1	1	0	1	0	0	0	1	1	0	0	1
I814	28	I8	42.425278	13.532222	1	0	1	1	1	1	0	1	0	1	1	0	1	1	1	0	0	1	1	1	1	1	0	1	1	1	1	1	0	1	0	1	0	0	1	0	1	0	0	0	1	1	0	0	1
I815	28	I8	42.425278	13.532222	1	0	1	1	1	1	0	1	0	1	1	0	1	1	1	0	1	1	1	1	1	1	0	1	1	1	1	1	0	1	0	1	1	0	1	0	1	0	0	0	1	1	0	0	1
PO01	29	PO	38.531075	-8.015439	1	0	1	1	1	1	0	1	0	1	0	0	0	0	0	1	0	1	1	0	1	1	0	1	0	1	0	1	0	0	1	1	1	1	1	0	1	1	0	1	0	1	1	1	0
PO02	29	PO	38.531075	-8.015439	1	0	1	1	1	1	0	1	0	1	0	0	1	0	0	1	0	1	1	0	1	1	0	1	0	1	0	1	0	0	0	1	1	1	1	0	1	1	0	1	0	1	1	1	0
PO03	29	PO	38.531075	-8.015439	1	0	1	1	1	1	0	1	0	1	0	0	1	0	0	1	0	1	1	0	1	1	0	1	0	1	0	1	0	0	0	1	1	1	1	0	1	1	0	1	0	1	1	1	0
PO04	29	PO	38.531075	-8.015439	1	0	1	1	1	1	0	1	0	1	0	0	1	0	0	1	0	1	1	0	1	1	0	1	0	1	0	0	0	0	0	1	1	1	1	0	1	1	0	1	0	1	1	1	0
PO05	29	PO	38.531075	-8.015439	0	0	1	1	1	1	0	1	0	1	0	0	1	0	0	1	0	1	1	0	1	1	0	1	0	1	0	0	0	0	0	1	1	1	1	0	1	0	0	1	0	1	1	1	0
PO06	29	PO	38.531075	-8.015439	1	0	1	1	1	1	0	1	0	1	0	0	1	0	0	1	0	1	1	0	1	1	0	1	0	1	0	0	0	0	0	1	1	1	1	0	1	0	0	1	0	1	1	1	0
PO07	29	PO	38.531075	-8.015439	1	0	1	1	1	1	0	1	0	1	0	1	1	0	0	1	0	1	1	0	1	1	0	1	0	1	0	0	0	0	0	1	1	1	1	0	1	1	0	1	0	1	1	1	0
PO08	29	PO	38.531075	-8.015439	1	0	1	1	1	1	0	1	0	1	0	1	1	0	0	0	0	1	1	0	1	1	0	1	0	1	0	0	0	1	0	1	1	1	1	0	1	1	0	1	0	1	1	1	0
PO09	29	PO	38.531075	-8.015439	1	0	1	1	1	1	0	1	0	1	0	0	1	0	0	1	0	1	1	0	1	1	0	1	0	1	0	0	0	0	0	1	1	1	1	0	1	0	0	1	1	1	1	1	0
PO10	29	PO	38.531075	-8.015439	1	0	1	1	1	1	0	1	0	1	0	1	1	0	0	1	0	1	1	0	1	1	0	1	0	1	0	0	0	0	0	1	1	1	1	0	1	0	0	1	0	1	1	1	0
PO11	29	PO	38.531075	-8.015439	1	0	1	1	1	1	0	1	0	1	0	1	1	0	0	1	0	1	1	0	1	1	0	1	0	1	0	0	0	0	0	1	1	1	1	0	1	0	0	1	0	1	1	1	0
S1012	30	S1	47.398972	7.424972	1	1	1	1	1	1	0	1	0	1	1	0	1	0	1	0	1	0	1	1	1	1	1	1	1	0	0	1	0	0	0	1	0	0	1	0	1	0	1	0	1	1	0	0	1
S1022	30	S1	47.398972	7.424972	1	1	1	1	1	1	0	1	0	1	1	0	1	0	1	0	1	0	1	1	1	1	1	1	1	0	0	1	0	0	0	1	0	0	1	0	1	0	0	0	1	1	0	0	1
S1032	30	S1	47.398972	7.424972	1	1	1	1	1	1	1	1	0	1	1	0	1	0	1	0	1	0	1	1	1	1	1	1	1	0	0	1	0	0	0	1	0	0	1	0	1	0	0	0	1	1	0	0	1
S1041	30	S1	47.398972	7.424972	0	1	1	1	1	1	0	1	0	1	1	0	1	0	1	0	1	0	1	1	1	0	1	1	1	0	0	1	0	1	0	1	0	0	1	0	1	0	1	0	1	1	0	0	0
S105	30	S1	47.398972	7.424972	0	0	1	1	1	1	0	1	0	1	1	0	1	0	1	0	1	0	1	1	0	1	0	1	1	0	0	1	0	1	0	1	0	0	1	0	1	0	1	0	1	1	0	0	1
S106	30	S1	47.398972	7.424972	1	1	1	1	1	1	0	1	0	1	1	0	1	0	1	0	1	0	1	1	1	1	0	1	1	0	0	1	0	1	0	1	0	0	1	0	1	0	1	0	1	1	0	0	1
S107	30	S1	47.398972	7.424972	1	1	1	1	1	1	0	1	0	1	1	0	1	0	1	0	1	0	1	1	1	1	0	1	1	0	0	1	0	0	0	1	0	0	1	0	1	0	0	0	1	1	0	0	1
S108	30	S1	47.398972	7.424972	1	1	1	1	1	1	0	1	0	1	1	0	1	0	1	0	1	0	1	1	1	1	1	1	1	0	0	1	0	1	0	1	0	0	1	0	1	0	1	0	1	1	0	0	1
S109	30	S1	47.398972	7.424972	1	1	1	1	1	1	1	1	0	1	1	0	1	0	1	0	1	0	1	1	1	1	1	1	1	0	0	1	0	1	0	1	0	0	1	0	1	0	0	0	1	1	0	0	1
S110	30	S1	47.398972	7.424972	1	0	1	1	1	1	0	1	0	1	1	0	1	0	1	0	1	0	1	1	1	0	1	1	1	0	0	1	0	1	0	1	0	0	1	0	1	0	0	0	1	1	0	0	1
S111	30	S1	47.398972	7.424972	1	1	1	1	1	1	1	1	0	1	1	0	1	0	1	0	1	0	1	1	1	0	0	1	1	0	0	1	0	1	0	1	0	0	1	0	1	0	0	0	1	1	0	0	1
S112	30	S1	47.398972	7.424972	1	1	1	1	1	1	0	1	0	1	1	0	1	0	1	0	1	0	1	1	1	1	1	1	1	0	0	0	0	1	0	1	0	0	1	0	1	0	1	0	1	1	0	0	1
S201	31	S2	46.354533	8.636081	1	1	1	1	1	1	1	1	0	1	1	0	1	0	1	0	1	0	1	1	1	1	0	1	1	1	0	1	0	1	1	1	0	1	1	0	1	0	1	0	1	1	0	0	1
S202	31	S2	46.354533	8.636081	1	1	1	1	1	1	1	1	0	1	1	0	1	0	1	0	1	0	1	1	1	1	0	1	1	1	0	1	0	1	1	1	0	1	1	0	1	0	1	0	1	1	0	0	1
S203	31	S2	46.354533	8.636081	1	1	1	1	1	1	1	1	0	1	1	0	1	0	1	0	1	0	1	1	1	1	0	1	1	1	0	1	0	1	1	1	0	1	1	0	1	0	0	0	1	1	0	0	1
S204	31	S2	46.354533	8.636081	1	1	1	1	1	1	1	1	0	1	1	0	1	0	1	0	1	0	1	1	1	1	0	1	1	1	0	1	0	1	1	1	0	1	1	0	1	0	1	0	1	1	0	0	1
S205	31	S2	46.354533	8.636081	1	1	1	1	1	1	1	1	0	1	1	0	1	0	1	0	1	0	1	1	1	1	0	1	1	1	0	1	0	1	1	1	0	1	1	0	1	0	1	0	1	1	0	0	1
S206	31	S2	46.354533	8.636081	1	1	1	1	1	1	1	1	0	1	1	0	1	0	1	0	1	0	1	1	1	1	0	1	1	1	0	1	0	1	1	1	0	1	1	0	1	0	1	0	1	1	0	0	1
S207	31	S2	46.354533	8.636081	1	1	1	1	1	1	1	1	0	1	1	0	1	0	1	0	1	0	1	1	1	1	0	1	1	1	0	1	0	1	1	1	0	1	1	0	1	0	0	0	1	1	0	0	1
S208	31	S2	46.354533	8.636081	1	1	1	1	1	1	1	1	0	1	1	0	1	0	1	0	1	0	1	1	1	1	0	1	1	1	0	1	0	1	1	1	0	1	1	0	1	0	1	0	1	1	0	0	1
S209	31	S2	46.354533	8.636081	1	1	1	1	1	1	1	1	0	1	1	0	1	0	1	0	1	0	1	1	1	1	0	1	1	1	0	1	0	1	1	1	0	1	1	0	1	0	1	0	1	1	0	0	1
S210	31	S2	46.354533	8.636081	1	1	1	1	1	1	1	1	0	1	1	0	1	0	1	0	1	0	1	1	1	1	0	1	1	1	0	1	0	1	1	1	1	1	1	0	1	0	1	0	1	1	0	0	1
S211	31	S2	46.354533	8.636081	1	1	1	1	1	1	1	1	0	1	1	0	1	0	1	0	1	0	1	1	1	1	0	1	1	1	0	1	0	1	1	1	0	1	1	0	1	0	1	0	1	1	0	0	1
S212	31	S2	46.354533	8.636081	1	1	1	1	1	1	1	1	0	1	1	0	1	0	1	0	1	0	1	1	1	1	0	1	1	1	0	1	0	1	1	1	0	1	1	0	1	0	1	0	1	1	0	0	1
SK012	32	SK	48.831139	19.017194	0	1	1	1	1	1	0	1	1	1	1	0	1	0	1	0	1	0	1	1	1	0	1	1	1	0	1	1	0	1	0	1	0	0	1	0	1	0	1	0	0	1	0	0	0
SK022	32	SK	48.831139	19.017194	0	1	1	1	1	1	1	1	1	1	1	0	1	0	1	0	1	0	1	1	1	0	0	1	1	1	1	1	0	1	0	1	0	0	1	0	1	0	1	0	0	1	0	0	1
SK031	32	SK	48.831139	19.017194	0	1	1	1	1	1	0	1	0	1	1	0	1	0	1	0	1	0	1	1	1	0	1	1	1	0	1	1	0	1	0	1	0	0	1	0	1	0	1	0	0	1	0	0	0
SK041	32	SK	48.831139	19.017194	0	1	1	1	1	1	1	1	1	1	1	0	1	0	1	0	1	0	1	1	1	0	0	1	1	0	1	1	0	1	0	1	0	0	1	0	1	0	1	0	0	1	0	0	0
SK05	32	SK	48.831139	19.017194	1	1	1	0	1	1	0	1	1	1	1	0	1	0	1	0	1	0	1	1	1	0	1	1	1	0	1	1	0	1	0	1	0	0	1	0	1	0	1	0	0	1	0	0	1
SK06	32	SK	48.831139	19.017194	1	1	1	0	1	1	0	1	1	1	1	0	1	0	1	0	1	0	1	1	1	0	1	1	1	0	1	1	0	1	0	1	0	0	1	0	1	0	1	0	0	1	0	0	0
SK07	32	SK	48.831139	19.017194	1	1	1	0	1	1	1	1	1	1	1	0	1	0	1	0	1	0	1	1	1	0	1	1	1	0	1	1	0	1	0	1	0	0	1	0	1	0	1	0	0	1	0	0	0
SK08	32	SK	48.831139	19.017194	1	1	1	0	1	1	1	1	1	1	1	0	1	0	1	0	1	0	1	1	1	0	1	1	1	1	1	1	0	1	0	1	0	0	1	0	1	0	1	0	0	1	0	0	0
SK10	32	SK	48.831139	19.017194	1	1	1	0	1	1	1	1	1	1	1	0	1	0	1	0	1	0	1	1	1	0	0	1	1	1	1	1	0	1	0	1	0	0	1	0	1	0	1	0	0	1	0	0	0
SK11	32	SK	48.831139	19.017194	1	1	1	0	1	1	0	1	0	1	1	0	1	0	1	0	1	0	1	1	1	0	1	1	1	1	1	1	0	1	0	1	0	0	1	0	1	0	1	0	0	1	0	0	0
SK14	32	SK	48.831139	19.017194	1	1	1	0	1	1	1	1	1	1	1	0	1	0	1	0	1	0	1	1	1	0	1	1	1	1	1	1	0	1	0	1	0	0	1	0	1	0	1	0	0	1	1	0	1
SK15	32	SK	48.831139	19.017194	1	1	1	1	1	1	1	1	1	1	1	0	1	0	1	0	1	0	1	1	1	0	1	1	1	1	1	1	0	1	0	1	0	0	1	0	1	0	1	0	0	1	0	0	1
SRB101	33	SRB1	43.355411	22.048069	1	0	1	1	1	1	0	1	0	1	1	1	1	0	1	1	1	0	1	1	1	0	0	1	1	0	1	0	0	1	0	1	1	0	1	0	1	0	0	0	1	1	0	0	0
SRB102	33	SRB1	43.355411	22.048069	1	1	0	1	1	1	0	1	0	1	1	1	1	0	1	1	1	0	1	1	1	0	0	1	1	0	1	1	0	1	0	1	1	0	1	0	1	0	0	0	1	1	0	0	1
SRB103	33	SRB1	43.355411	22.048069	1	1	1	1	1	1	0	1	0	1	1	1	1	1	1	1	1	0	1	1	1	0	0	1	1	0	1	1	0	1	1	1	0	0	1	0	1	0	0	0	1	1	0	0	1
SRB104	33	SRB1	43.355411	22.048069	1	1	1	1	1	1	0	1	0	1	1	1	1	0	1	1	1	0	1	1	1	0	0	1	1	0	1	0	0	1	0	1	1	0	1	0	1	0	0	0	1	1	0	0	1
SRB105	33	SRB1	43.355411	22.048069	1	1	0	1	1	1	0	1	0	1	1	1	1	0	1	1	1	0	1	1	1	0	0	1	1	0	1	1	0	1	1	1	0	0	1	0	1	0	0	0	1	1	0	0	1
SRB106	33	SRB1	43.355411	22.048069	1	1	0	1	1	1	0	1	0	1	1	1	1	1	1	1	1	0	1	1	1	0	0	1	1	0	1	0	0	1	0	1	1	0	1	0	1	0	0	0	1	1	0	0	1
SRB1072	33	SRB1	43.355411	22.048069	1	0	0	1	1	1	0	1	0	1	1	1	1	1	1	1	1	0	1	1	1	0	0	1	1	0	1	1	0	1	0	1	1	0	1	0	1	0	0	0	1	1	0	0	0
SRB1081	33	SRB1	43.355411	22.048069	1	0	0	1	1	1	0	1	0	1	0	1	1	0	1	1	1	0	1	1	1	0	0	1	1	0	0	0	0	1	0	1	1	0	1	0	1	0	0	0	1	1	0	0	0
SRB109	33	SRB1	43.355411	22.048069	1	1	1	1	1	1	0	1	0	1	1	1	1	0	1	1	1	0	1	1	1	0	1	1	1	0	1	0	0	1	0	1	1	0	1	0	1	0	0	0	1	1	0	0	1
SRB111	33	SRB1	43.355411	22.048069	1	1	0	1	1	1	0	1	0	1	1	1	1	1	1	1	1	0	1	1	1	0	0	1	1	0	1	0	0	1	1	1	1	0	1	0	1	0	0	0	1	1	0	0	0
SRB112	33	SRB1	43.355411	22.048069	1	1	0	1	1	1	0	1	0	1	1	1	1	1	1	1	1	0	1	1	1	0	0	1	1	0	1	1	0	1	1	1	1	0	1	0	1	0	0	0	1	1	0	0	1
SRB201	34	SRB2	43.160100	22.578000	1	0	1	1	1	1	0	1	0	1	1	1	1	0	1	1	1	0	1	1	1	0	0	1	1	0	1	1	0	1	1	1	0	0	1	0	1	0	0	0	1	1	0	0	0
SRB203	34	SRB2	43.160100	22.578000	1	0	1	1	1	1	0	1	0	1	1	1	1	0	1	1	1	0	1	1	1	0	0	1	1	0	1	1	0	1	1	1	1	0	1	0	1	0	0	0	0	1	0	0	0
SRB204	34	SRB3	43.160101	22.578001	0	0	1	1	1	1	0	1	0	1	1	1	1	0	1	1	1	0	1	1	1	0	0	1	1	0	1	0	0	1	1	1	0	0	1	0	1	0	0	0	0	1	0	0	0
SRB205	34	SRB4	43.160102	22.578002	1	0	1	1	1	1	0	1	0	1	1	1	1	0	1	1	1	0	1	1	1	0	0	1	1	0	1	1	0	1	1	1	0	0	1	0	1	0	0	0	0	1	0	0	0
SRB206	34	SRB5	43.160103	22.578003	1	0	1	1	1	1	0	1	0	1	1	1	1	0	1	1	1	0	1	1	1	0	0	1	1	0	1	1	0	1	1	1	0	0	1	0	1	0	0	0	0	1	0	0	1
SRB2072	34	SRB6	43.160104	22.578004	1	0	1	1	1	1	0	1	0	1	1	1	1	0	1	1	1	0	1	1	1	0	0	1	1	0	1	1	0	1	1	1	0	0	1	0	1	0	0	0	1	1	0	0	0
SRB2082	34	SRB7	43.160105	22.578005	0	0	1	1	1	1	0	1	0	1	1	1	1	0	1	1	1	0	1	1	1	0	0	1	1	0	1	1	0	1	1	1	1	0	1	0	1	0	0	0	0	1	0	0	0
SRB210	34	SRB8	43.160106	22.578006	1	0	1	1	1	1	0	1	0	1	1	1	1	0	1	1	1	0	1	1	1	0	0	1	1	0	1	1	0	1	1	1	1	0	1	0	1	0	0	0	0	1	0	0	0
SRB211	34	SRB9	43.160107	22.578007	1	0	1	1	1	1	0	1	0	1	1	1	1	0	1	1	1	0	1	1	1	0	1	1	1	1	1	1	0	1	1	1	0	0	1	0	1	0	0	0	0	1	1	0	1
SRB212	34	SRB10	43.160108	22.578008	1	0	0	1	1	1	0	1	0	1	1	1	1	0	1	1	1	0	1	1	1	0	0	1	1	0	1	1	0	1	1	1	0	0	1	0	1	0	0	0	0	1	0	0	0
SRB213	34	SRB11	43.160109	22.578009	1	0	1	1	1	1	0	1	0	1	1	1	1	0	1	1	1	0	1	1	1	0	0	1	1	0	1	1	0	1	1	1	0	0	1	0	1	0	0	0	0	1	0	0	1
SRB215	34	SRB12	43.160110	22.578010	1	0	1	1	1	1	0	1	0	1	1	1	1	0	1	1	1	0	1	1	1	0	0	1	1	0	1	1	0	1	1	1	0	0	1	0	1	0	0	0	0	1	0	0	1
[truncated: 316 more columns]
